# Supplementary material for: Integrated transcriptomic and physiological analysis reveals cadmium stress responses in kiwifruit rootstock Actinidia valvata via an optimized Agrobacterium rhizogenes-mediated hairy root transformation system
Source: Front Plant Sci. 2026 Apr 28;17:1818881. doi: 10.3389/fpls.2026.1818881 (PMC13160912; doi:10.3389/fpls.2026.1818881)
Supplement: Supplementary file 5 [file Table1.xls]

## Sheet: Table. S1
Table. S1. Sequence of the plasmids used in this study
no	name	Sequence(5'-3')
1	GFP-ER	AAAGCTTCGGGGGATCTGGATTTTAGTACTGGATTTTGGTTTTAGGAATTAGAAATTTTATTGATAGAAGTATTTTACAAATACAAATACATACTAAGGGTTTCTTATATGCTCAACACATGAGCGAAACCCTATAGGAACCCTAATTCCCTTATCTGGGAACTACTCACACATTATTATGGAGAAATTTTCGAGCTCTTAAAGCTCATCATGTTTGTATAGTTCATCCATGCCATGTGTAATCCCAGCAGCTGTTACAAACTCAAGAAGGACCATGTGGTCTCTCTTTTCGTTGGGATCTTTCGAAAGGGCAGATTGTGTGGACAGGTAATGGTTGTCTGGTAAAAGGACAGGGCCATCGCCAATTGGAGTATTTTGTTGATAATGGTCTGCTAGTTG…
2	pDSK-GFPuv	TATCGCGAGCCCATTTATACCCATATAAATCAGCATCCATGTTGGAATTTAATCGCGGCCTCGAGCAAGACGTTTCCCGTTGAATATGGCTCATAACACCCCTTGTATTACTGTTTATGTAAGCAGACAGTTTTATTGTTCATGATGATATATTTTTATCTTGTGCAATGTAACATCAGAGATTTTGAGACACAACGTGGCTTTGTTGAATAAATCGAACTTTTGCTGAGTTGAAGGATCAGATCACGCATCTTCCCGACAACGCAGACCGTTCCGTGGCAAAGCAAAAGTTCAAAATCACCAACTGGTCCACCTACAACAAAGCTCTCATCAACCGTGGCTCCCTCACTTTCTGGCTGGATGATGGGGCGATTCAGGCCTGGTATGAGTCAGCAACAC…

## Sheet: Table. S2
Table. S2. Primers used in this study
no	name	sequence(5'-3')	annotation
1	GFP-F	CACTGGAGTTGTCCCAATTC	PCR for GFP
2	GFP-R	GAAGGACCATGTGGTCAC	PCR for GFP
3	GFP-RT-F	ATGCCATGTGTAATCCCAG	RT-qPCR for GFP
4	GFP-RT-R	CATTGAAGATGGAAGCGT	RT-qPCR for GFP
5	Actin-F	GCAGGAATCCATGAGACTACC	RT-qPCR for Actin
6	Actin-R	GTCTGCGATACCAGGGAACAT	RT-qPCR for Actin

## Sheet: Table. S3
Table. S3. DEGs in roots 2 h post Cd2+ treatment
GeneID	treatment	control	baseMeanTreatment	baseMeanControl	baseMean	log2FoldChange	lfcSE	stat	pvalue	padj	diffType	gene_name	go	kegg	pathway	cog	nr	pfam	tf	uniprot
Ach04g03680DH	A	C	735.802431571706	1.31713768094967	368.559784626328	9.12911970542866	0.663621781300681	13.7565100523612	4.65459483436455e-43	1.02832955979827e-41	Up	-	GO:0050793//regulation of developmental process`biological_process`Any process that modulates the frequency, rate or extent of development, the biological process whose specific outcome is the progression of a multicellular organism over time from an initial condition (e.g. a zygote, or a young adult) to a later condition (e.g. a multicellular animal or an aged adult). [GOC:go_curators];GO:004508…	-	-	-	GFY86035.1//hypothetical protein Acr_04g0007730`[Actinidia rufa]	-	-	tr|A0A7J0EHS3|A0A7J0EHS3_9ERIC//Uncharacterized protein {ECO:0000313|EMBL:GFY86035.1} OS=Actinidia rufa ORFNames=Acr_04g0007730 {ECO:0000313|EMBL:GFY86035.1} PE=4
novel3571	A	C	79.8028398108646	0	39.9014199054323	9.10522976336942	1.22321192289499	7.44370586400105	9.78993478451126e-14	7.69196342555733e-13	Up	-	-	-	-	-	-	-	-	-
Ach21g03930DH	A	C	159.457908754181	0.523724339397833	79.9908165467892	8.24372040596293	1.05335901152411	7.82612605557439	5.03132873791631e-15	4.20766340891889e-14	Up	-	GO:0050793//regulation of developmental process`biological_process`Any process that modulates the frequency, rate or extent of development, the biological process whose specific outcome is the progression of a multicellular organism over time from an initial condition (e.g. a zygote, or a young adult) to a later condition (e.g. a multicellular animal or an aged adult). [GOC:go_curators];GO:004508…	-	-	-	GFZ10208.1//hypothetical protein Acr_21g0008070`[Actinidia rufa]	-	-	tr|A0A7J0GHK3|A0A7J0GHK3_9ERIC//Uncharacterized protein {ECO:0000313|EMBL:GFZ10208.1} OS=Actinidia rufa ORFNames=Acr_21g0008070 {ECO:0000313|EMBL:GFZ10208.1} PE=4
novel1011	A	C	34.2927359282562	0	17.1463679641281	7.88880085124321	1.25839294387062	6.26894873311868	3.63493772303515e-10	2.2823664338681e-09	Up	-	-	-	-	-	-	-	-	-
Ach18g13300DH	A	C	33.817568885004	0	16.908784442502	7.86244227523691	1.29429041416786	6.07471259090789	1.24209983164461e-09	7.5086599131577e-09	Up	-	GO:0016021//integral component of membrane`cellular_component`The component of a membrane consisting of the gene products and protein complexes having at least some part of their peptide sequence embedded in the hydrophobic region of the membrane. [GOC:dos, GOC:go_curators]	-	-	-	PSS03992.1//Late embryogenesis abundant protein`[Actinidia chinensis var. chinensis]	-	-	tr|A0A2R6Q7W3|A0A2R6Q7W3_ACTCC//Late embryogenesis abundant protein {ECO:0000313|EMBL:PSS03992.1} OS=Actinidia chinensis var. chinensis (Chinese soft-hair kiwi) ORFNames=CEY00_Acc19828 {ECO:0000313|EMBL:PSS03992.1} PE=4
Ach15g10660DH	A	C	33.6710807044173	0	16.8355403522087	7.85636267994177	1.26460104884674	6.21252266642231	5.21406562926202e-10	3.24268226655628e-09	Up	-	GO:0016021//integral component of membrane`cellular_component`The component of a membrane consisting of the gene products and protein complexes having at least some part of their peptide sequence embedded in the hydrophobic region of the membrane. [GOC:dos, GOC:go_curators]	K21889//TMBIM6, BI1, TEGT`Bax inhibitor 1	-	-	GFZ02056.1//BAX inhibitor 1`[Actinidia rufa]	PF01027.23//Bax1-I`Inhibitor of apoptosis-promoting Bax1	-	tr|A0A7J0FTL7|A0A7J0FTL7_9ERIC//BAX inhibitor 1 {ECO:0000313|EMBL:GFZ02056.1} OS=Actinidia rufa ORFNames=Acr_15g0006650 {ECO:0000313|EMBL:GFZ02056.1} PE=3
novel3347	A	C	30.7525152673298	0	15.3762576336649	7.72974791754669	1.27625692306545	6.05657667970218	1.39048873329919e-09	8.36635663676227e-09	Up	-	GO:0009611//response to wounding`biological_process`Any process that results in a change in state or activity of a cell or an organism (in terms of movement, secretion, enzyme production, gene expression, etc.) as a result of a stimulus indicating damage to the organism. [GOC:go_curators];GO:0004867//serine-type endopeptidase inhibitor activity`molecular_function`Binds to and stops, prevents or r…	-	-	-	GFZ08769.1//hypothetical protein Acr_20g0005770`[Actinidia rufa]	PF00280.21//potato_inhibit`Potato inhibitor I family	-	tr|A0A7J0GDC9|A0A7J0GDC9_9ERIC//Uncharacterized protein {ECO:0000313|EMBL:GFZ08769.1} OS=Actinidia rufa ORFNames=Acr_20g0005770 {ECO:0000313|EMBL:GFZ08769.1} PE=3
Ach27g05600DH	A	C	25.9506837620728	0	12.9753418810364	7.48226438913273	1.28236889115039	5.8347207584087	5.38807269268358e-09	3.10881035147074e-08	Up	-	-	-	-	-	PSR87913.1//VQ motif-containing protein`[Actinidia chinensis var. chinensis]	PF05678.17//VQ`VQ motif	-	tr|A0A2R6PA77|A0A2R6PA77_ACTCC//VQ motif-containing protein {ECO:0000313|EMBL:PSR87913.1} OS=Actinidia chinensis var. chinensis (Chinese soft-hair kiwi) ORFNames=CEY00_Acc30943 {ECO:0000313|EMBL:PSR87913.1} PE=4
Ach24g05730DH	A	C	1377.66401988589	7.82598615621782	692.745003021052	7.45661218700527	0.602464673087609	12.3768455149252	3.48783876932173e-35	6.26349593518698e-34	Up	-	-	K01803//TPI, tpiA`triosephosphate isomerase (TIM) [EC:5.3.1.1]	ko00010//Glycolysis / Gluconeogenesis`Metabolism`Carbohydrate metabolism;ko00051//Fructose and mannose metabolism`Metabolism`Carbohydrate metabolism;ko00562//Inositol phosphate metabolism`Metabolism`Carbohydrate metabolism;ko00710//Carbon fixation in photosynthetic organisms`Metabolism`Energy metabolism;ko01100//Metabolic pathways`Metabolism`Global and overview maps;ko01110//Biosynthesis of secon…	-	PSR93109.1//Elicitor-responsive protein`[Actinidia chinensis var. chinensis]	PF00168.33//C2`C2 domain	-	tr|A0A2R6PL94|A0A2R6PL94_ACTCC//Elicitor-responsive protein {ECO:0000313|EMBL:PSR93109.1} OS=Actinidia chinensis var. chinensis (Chinese soft-hair kiwi) ORFNames=CEY00_Acc27719 {ECO:0000313|EMBL:PSR93109.1} PE=4
novel3943	A	C	86.0992832125757	0.523207590320645	43.3112454014482	7.35429301469321	1.06285371147697	6.91938404625178	4.53611596997331e-12	3.27302913254303e-11	Up	-	-	-	-	-	-	-	-	-
Ach26g00320DH	A	C	533.371459698157	3.41553042992043	268.393495064038	7.2870805550401	1.02292591804259	7.12376177639941	1.05020499559816e-12	7.81454619988495e-12	Up	-	GO:0016705//oxidoreductase activity, acting on paired donors, with incorporation or reduction of molecular oxygen`molecular_function`Catalysis of an oxidation-reduction (redox) reaction in which hydrogen or electrons are transferred from each of two donors, and molecular oxygen is reduced or incorporated into a donor. [GOC:mah];GO:0046872//metal ion binding`molecular_function`Binding to a metal i…	K06892//F6H`feruloyl-CoA 6-hydroxylase [EC:1.14.11.61]	ko00999//Podophyllotoxin biosynthesis`Metabolism`Biosynthesis of other secondary metabolites;ko01110//Biosynthesis of secondary metabolites`Metabolism`Global and overview maps	-	PSR90258.1//Feruloyl CoA ortho-hydroxylase`[Actinidia chinensis var. chinensis]	PF14226.9//DIOX_N`non-haem dioxygenase in morphine synthesis N-terminal;PF03171.23//2OG-FeII_Oxy`2OG-Fe(II) oxygenase superfamily	-	tr|A0A2R6PFU7|A0A2R6PFU7_ACTCC//Feruloyl CoA ortho-hydroxylase {ECO:0000313|EMBL:PSR90258.1} OS=Actinidia chinensis var. chinensis (Chinese soft-hair kiwi) ORFNames=CEY00_Acc30458 {ECO:0000313|EMBL:PSR90258.1} PE=3
Ach20g09980DH	A	C	22.2457718737603	0	11.1228859368801	7.25936209247954	1.30650224330213	5.55633343126286	2.75500372559829e-08	1.49572928794078e-07	Up	-	-	-	-	-	KAH7856016.1//hypothetical protein Vadar_031625`[Vaccinium darrowii]	-	-	tr|A0A061EVZ9|A0A061EVZ9_THECC//Uncharacterized protein {ECO:0000313|EMBL:EOY09240.1} OS=Theobroma cacao (Cacao) (Cocoa) ORFNames=TCM_024641 {ECO:0000313|EMBL:EOY09240.1} PE=4
Ach04g02720DH	A	C	687.017105388233	4.71598094780555	345.866543168019	7.18552545438165	0.689648299544032	10.4191157422304	2.02830159689912e-25	2.67760800132739e-24	Up	-	GO:0004497//monooxygenase activity`molecular_function`Catalysis of the incorporation of one atom from molecular oxygen into a compound and the reduction of the other atom of oxygen to water. [ISBN:0198506732];GO:0016021//integral component of membrane`cellular_component`The component of a membrane consisting of the gene products and protein complexes having at least some part of their peptide seq…	K23136//CYP82C4`fraxetin 5-hydroxylase [EC:1.14.14.164]	ko00999//Podophyllotoxin biosynthesis`Metabolism`Biosynthesis of other secondary metabolites;ko01110//Biosynthesis of secondary metabolites`Metabolism`Global and overview maps	-	PSS31382.1//Cytochrome P450 82C4 like`[Actinidia chinensis var. chinensis]	PF00067.25//p450`Cytochrome P450	-	tr|A0A2R6RN06|A0A2R6RN06_ACTCC//Cytochrome P450 82C4 like {ECO:0000313|EMBL:PSS31382.1} OS=Actinidia chinensis var. chinensis (Chinese soft-hair kiwi) ORFNames=CEY00_Acc04678 {ECO:0000313|EMBL:PSS31382.1} PE=3
Ach11g01730DH	A	C	725.948714082545	5.00339061117848	365.476052346862	7.18331515060245	0.379352909995051	18.9357059385578	5.79338821943128e-80	2.71866371260757e-78	Up	-	GO:0005773//vacuole`cellular_component`A closed structure, found only in eukaryotic cells, that is completely surrounded by unit membrane and contains liquid material. Cells contain one or several vacuoles, that may have different functions from each other. Vacuoles have a diverse array of functions. They can act as a storage organelle for nutrients or waste products, as a degradative compartment…	K06900//capV`cGAMP-activated phospholipase [EC:3.1.1.32 3.1.1.-]	ko00564//Glycerophospholipid metabolism`Metabolism`Lipid metabolism;ko00592//alpha-Linolenic acid metabolism`Metabolism`Lipid metabolism;ko01100//Metabolic pathways`Metabolism`Global and overview maps;ko01110//Biosynthesis of secondary metabolites`Metabolism`Global and overview maps	-	PSS17241.1//Patatin-like protein`[Actinidia chinensis var. chinensis]	PF01734.25//Patatin`Patatin-like phospholipase	-	tr|A0A2R6QXX5|A0A2R6QXX5_ACTCC//Patatin {ECO:0000256|RuleBase:RU361262} EC=3.1.1.- {ECO:0000256|RuleBase:RU361262} OS=Actinidia chinensis var. chinensis (Chinese soft-hair kiwi) ORFNames=CEY00_Acc12029 {ECO:0000313|EMBL:PSS17241.1} PE=3
Ach13g07630DH	A	C	73.336436362969	0.528769978008829	36.9326031704889	7.12155400828046	1.07650796186434	6.61542158587203	3.70494336715496e-11	2.49937889899677e-10	Up	-	GO:0003700//DNA-binding transcription factor activity`molecular_function`A transcription regulator activity that modulates transcription of gene sets via selective and non-covalent binding to a specific double-stranded genomic DNA sequence (sometimes referred to as a motif) within a cis-regulatory region. Regulatory regions include promoters (proximal and distal) and enhancers. Genes are transcri…	K13433//PTI5`pathogenesis-related genes transcriptional activator PTI5	ko04626//Plant-pathogen interaction`Organismal Systems`Environmental adaptation	-	PSR94865.1//Ethylene-responsive transcription factor`[Actinidia chinensis var. chinensis]	PF00847.23//AP2`AP2 domain	ERF//http://planttfdb.gao-lab.org/family.php?fam=ERF;AP2//http://planttfdb.gao-lab.org/family.php?fam=AP2;RAV//http://planttfdb.gao-lab.org/family.php?fam=RAV	tr|A0A2R6PP71|A0A2R6PP71_ACTCC//Ethylene-responsive transcription factor {ECO:0000313|EMBL:PSR94865.1} OS=Actinidia chinensis var. chinensis (Chinese soft-hair kiwi) ORFNames=CEY00_Acc25619 {ECO:0000313|EMBL:PSR94865.1} PE=4
Ach25g06240DH	A	C	39.2039595020935	0.26412661446582	19.7340430582797	7.11775459284636	1.88244081735523	3.78113060831658	0.000156117738130087	0.000549435302279089	Up	-	GO:0016705//oxidoreductase activity, acting on paired donors, with incorporation or reduction of molecular oxygen`molecular_function`Catalysis of an oxidation-reduction (redox) reaction in which hydrogen or electrons are transferred from each of two donors, and molecular oxygen is reduced or incorporated into a donor. [GOC:mah];GO:0046872//metal ion binding`molecular_function`Binding to a metal i…	K06892//F6H`feruloyl-CoA 6-hydroxylase [EC:1.14.11.61]	ko00999//Podophyllotoxin biosynthesis`Metabolism`Biosynthesis of other secondary metabolites;ko01110//Biosynthesis of secondary metabolites`Metabolism`Global and overview maps	-	GFZ16284.1//2-oxoglutarate (2OG) and Fe(II)-dependent oxygenase superfamily protein`[Actinidia rufa]	PF14226.9//DIOX_N`non-haem dioxygenase in morphine synthesis N-terminal;PF03171.23//2OG-FeII_Oxy`2OG-Fe(II) oxygenase superfamily	-	tr|A0A7J0H0H6|A0A7J0H0H6_9ERIC//2-oxoglutarate (2OG) and Fe(II)-dependent oxygenase superfamily protein {ECO:0000313|EMBL:GFZ16284.1} OS=Actinidia rufa ORFNames=Acr_25g0006930 {ECO:0000313|EMBL:GFZ16284.1} PE=3
Ach15g08670DH	A	C	38.8887101861302	0.264643363543008	19.5766767748366	7.10435347001667	1.24653991930523	5.69925869199306	1.20329514833601e-08	6.7313330508177e-08	Up	-	GO:0032875//regulation of DNA endoreduplication`biological_process`Any process that modulates the frequency, rate or extent of DNA endoreduplication. [GOC:mah]	-	-	-	GFZ02274.1//hypothetical protein Acr_15g0008820`[Actinidia rufa]	-	-	tr|A0A7J0FUM1|A0A7J0FUM1_9ERIC//Uncharacterized protein {ECO:0000313|EMBL:GFZ02274.1} OS=Actinidia rufa ORFNames=Acr_15g0008820 {ECO:0000313|EMBL:GFZ02274.1} PE=4
Ach14g06390DH	A	C	19.0982888662389	0	9.54914443311944	7.04279275964321	1.3134109162682	5.36221579431815	8.22072479590181e-08	4.28811681240185e-07	Up	-	GO:0003700//DNA-binding transcription factor activity`molecular_function`A transcription regulator activity that modulates transcription of gene sets via selective and non-covalent binding to a specific double-stranded genomic DNA sequence (sometimes referred to as a motif) within a cis-regulatory region. Regulatory regions include promoters (proximal and distal) and enhancers. Genes are transcri…	K09286//EREBP`EREBP-like factor	-	-	PSS11574.1//Ethylene-responsive transcription factor`[Actinidia chinensis var. chinensis]	PF00847.23//AP2`AP2 domain	AP2//http://planttfdb.gao-lab.org/family.php?fam=AP2;ERF//http://planttfdb.gao-lab.org/family.php?fam=ERF;RAV//http://planttfdb.gao-lab.org/family.php?fam=RAV	tr|A0A2R6QNT4|A0A2R6QNT4_ACTCC//Ethylene-responsive transcription factor {ECO:0000313|EMBL:PSS11574.1} OS=Actinidia chinensis var. chinensis (Chinese soft-hair kiwi) ORFNames=CEY00_Acc15849 {ECO:0000313|EMBL:PSS11574.1} PE=4
Ach29g01670DH	A	C	17.6623695918727	0	8.83118479593634	6.92576023800119	1.33245611985111	5.19773982408896	2.01726197670101e-07	1.018372771748e-06	Up	-	-	-	-	-	XP_039793523.1//uncharacterized protein LOC120659437`[Panicum virgatum]	-	-	tr|A0A0A9DLB2|A0A0A9DLB2_ARUDO//Uncharacterized protein {ECO:0000313|EMBL:JAD87463.1} OS=Arundo donax (Giant reed) (Donax arundinaceus) PE=4
Ach10g05160DH	A	C	183.522817702916	1.57013952003912	92.5464786114775	6.86154229120584	0.649909359355902	10.5576911494336	4.68032077633648e-26	6.33802680801837e-25	Up	-	-	-	-	-	-	-	-	-
Ach12g06650DH	A	C	476.369353720521	4.1882444679511	240.278799094236	6.82402726035727	0.398708491435745	17.1153296379117	1.14068136833256e-65	4.15492380567139e-64	Up	-	GO:0005634//nucleus`cellular_component`A membrane-bounded organelle of eukaryotic cells in which chromosomes are housed and replicated. In most cells, the nucleus contains all of the cell's chromosomes except the organellar chromosomes, and is the site of RNA synthesis and processing. In some species, or in specialized cell types, RNA metabolism or DNA replication may be absent. [GOC:go_curators]…	K26214//FIT`transcription factor FER-LIKE IRON	-	-	PSS15973.1//Transcription factor bHLH92 like`[Actinidia chinensis var. chinensis]	PF00010.29//HLH`Helix-loop-helix DNA-binding domain	-	tr|A0A2R6QW41|A0A2R6QW41_ACTCC//Transcription factor bHLH92 like {ECO:0000313|EMBL:PSS15973.1} OS=Actinidia chinensis var. chinensis (Chinese soft-hair kiwi) ORFNames=CEY00_Acc13466 {ECO:0000313|EMBL:PSS15973.1} PE=4
Ach28g05760DH	A	C	15.5426388058425	0	7.77131940292126	6.74152589040167	1.35019563810048	4.99299931074134	5.94487698147313e-07	2.86021433967377e-06	Up	-	GO:0003700//DNA-binding transcription factor activity`molecular_function`A transcription regulator activity that modulates transcription of gene sets via selective and non-covalent binding to a specific double-stranded genomic DNA sequence (sometimes referred to as a motif) within a cis-regulatory region. Regulatory regions include promoters (proximal and distal) and enhancers. Genes are transcri…	K09286//EREBP`EREBP-like factor	-	-	PSR86423.1//Ethylene-responsive transcription factor`[Actinidia chinensis var. chinensis]	PF00847.23//AP2`AP2 domain	AP2//http://planttfdb.gao-lab.org/family.php?fam=AP2;ERF//http://planttfdb.gao-lab.org/family.php?fam=ERF;RAV//http://planttfdb.gao-lab.org/family.php?fam=RAV	tr|A0A2R6P741|A0A2R6P741_ACTCC//Ethylene-responsive transcription factor {ECO:0000313|EMBL:PSR86423.1} OS=Actinidia chinensis var. chinensis (Chinese soft-hair kiwi) ORFNames=CEY00_Acc33771 {ECO:0000313|EMBL:PSR86423.1} PE=4
Ach26g00500DH	A	C	334.410238465481	3.14584142776643	168.778039946624	6.72919436500555	0.452415815627944	14.8739149529191	4.86813613484275e-50	1.28662886786861e-48	Up	-	GO:0016021//integral component of membrane`cellular_component`The component of a membrane consisting of the gene products and protein complexes having at least some part of their peptide sequence embedded in the hydrophobic region of the membrane. [GOC:dos, GOC:go_curators]	-	-	-	PSR90238.1//Protein Gawky like`[Actinidia chinensis var. chinensis]	-	-	tr|A0A2R6PFS7|A0A2R6PFS7_ACTCC//Protein Gawky like {ECO:0000313|EMBL:PSR90238.1} OS=Actinidia chinensis var. chinensis (Chinese soft-hair kiwi) ORFNames=CEY00_Acc30438 {ECO:0000313|EMBL:PSR90238.1} PE=4
Ach05g11910DH	A	C	53.6429189118257	0.523207590320645	27.0830632510732	6.67213116941728	1.08053101188267	6.17486318860211	6.62207880084972e-10	4.08965846404062e-09	Up	-	-	-	-	-	PSS30791.1//F-box protein`[Actinidia chinensis var. chinensis]	-	-	tr|A0A2R6RL85|A0A2R6RL85_ACTCC//F-box protein {ECO:0000313|EMBL:PSS30791.1} OS=Actinidia chinensis var. chinensis (Chinese soft-hair kiwi) ORFNames=CEY00_Acc06076 {ECO:0000313|EMBL:PSS30791.1} PE=4
novel1338	A	C	1520.49116043332	14.9484688198882	767.719814626603	6.66680434098802	0.255534391350616	26.089655900135	4.77740450992731e-150	6.23633169427872e-148	Up	-	GO:0005773//vacuole`cellular_component`A closed structure, found only in eukaryotic cells, that is completely surrounded by unit membrane and contains liquid material. Cells contain one or several vacuoles, that may have different functions from each other. Vacuoles have a diverse array of functions. They can act as a storage organelle for nutrients or waste products, as a degradative compartment…	K06900//capV`cGAMP-activated phospholipase [EC:3.1.1.32 3.1.1.-]	ko00564//Glycerophospholipid metabolism`Metabolism`Lipid metabolism;ko00592//alpha-Linolenic acid metabolism`Metabolism`Lipid metabolism;ko01100//Metabolic pathways`Metabolism`Global and overview maps;ko01110//Biosynthesis of secondary metabolites`Metabolism`Global and overview maps	-	PSS17241.1//Patatin-like protein`[Actinidia chinensis var. chinensis]	PF01734.25//Patatin`Patatin-like phospholipase	-	tr|A0A2R6QXX5|A0A2R6QXX5_ACTCC//Patatin {ECO:0000256|RuleBase:RU361262} EC=3.1.1.- {ECO:0000256|RuleBase:RU361262} OS=Actinidia chinensis var. chinensis (Chinese soft-hair kiwi) ORFNames=CEY00_Acc12029 {ECO:0000313|EMBL:PSS17241.1} PE=3
novel4548	A	C	14.6823514590669	0	7.34117572953346	6.65981977388602	1.3533481185975	4.92099533177591	8.61051846520912e-07	4.07636400683575e-06	Up	-	GO:0016021//integral component of membrane`cellular_component`The component of a membrane consisting of the gene products and protein complexes having at least some part of their peptide sequence embedded in the hydrophobic region of the membrane. [GOC:dos, GOC:go_curators]	-	-	-	GFZ19334.1//hypothetical protein Acr_28g0000390`[Actinidia rufa]	-	-	tr|A0A7J0H985|A0A7J0H985_9ERIC//Uncharacterized protein {ECO:0000313|EMBL:GFZ19334.1} OS=Actinidia rufa ORFNames=Acr_28g0000390 {ECO:0000313|EMBL:GFZ19334.1} PE=4
Ach15g00920DH	A	C	527.289005893123	5.26040459072456	266.274705241924	6.64785790628629	0.369129942151248	18.0095330862171	1.64006090003019e-72	6.6523353478196e-71	Up	-	-	-	-	-	PSS10377.1//F-box protein`[Actinidia chinensis var. chinensis]	PF14476.9//Chloroplast_duf`Petal formation-expressed	-	tr|A0A2R6QLV1|A0A2R6QLV1_ACTCC//F-box protein {ECO:0000313|EMBL:PSS10377.1} OS=Actinidia chinensis var. chinensis (Chinese soft-hair kiwi) ORFNames=CEY00_Acc17471 {ECO:0000313|EMBL:PSS10377.1} PE=4
Ach17g08800DH	A	C	131.283565656002	1.32270006863785	66.3031	6.64014600415125	0.702614891996921	9.45061950690956	3.36831188245779e-21	3.79410899558846e-20	Up	-	-	-	-	-	GFZ04826.1//hypothetical protein Acr_17g0003980`[Actinidia rufa]	-	-	tr|A0A7J0G215|A0A7J0G215_9ERIC//Uncharacterized protein {ECO:0000313|EMBL:GFZ04826.1} OS=Actinidia rufa ORFNames=Acr_17g0003980 {ECO:0000313|EMBL:GFZ04826.1} PE=4
novel3179	A	C	14.5169702132732	0	7.25848510663661	6.63943697615238	1.41355310384463	4.69698446991076	2.64030517917425e-06	1.17919569273437e-05	Up	-	GO:0016021//integral component of membrane`cellular_component`The component of a membrane consisting of the gene products and protein complexes having at least some part of their peptide sequence embedded in the hydrophobic region of the membrane. [GOC:dos, GOC:go_curators];GO:0016874//ligase activity`molecular_function`Catalysis of the joining of two molecules, or two groups within a single mole…	K10661//MARCH6, DOA10`E3 ubiquitin-protein ligase MARCH6 [EC:2.3.2.27]	ko04141//Protein processing in endoplasmic reticulum`Genetic Information Processing`Folding, sorting and degradation	-	PSS02698.1//E3 ubiquitin ligase`[Actinidia chinensis var. chinensis]	-	-	tr|A0A2R6Q606|A0A2R6Q606_ACTCC//E3 ubiquitin ligase {ECO:0000313|EMBL:PSS02698.1} OS=Actinidia chinensis var. chinensis (Chinese soft-hair kiwi) ORFNames=CEY00_Acc21109 {ECO:0000313|EMBL:PSS02698.1} PE=4
Ach08g00400DH	A	C	570.747577890886	5.75786723891304	288.253	6.62607774813723	0.351654553853692	18.8425762599225	3.38101153032067e-79	1.55260879488797e-77	Up	-	GO:0005737//cytoplasm`cellular_component`The contents of a cell excluding the plasma membrane and nucleus, but including other subcellular structures. [ISBN:0198547684];GO:0006535//cysteine biosynthetic process from serine`biological_process`The chemical reactions and pathways resulting in the formation of cysteine from other compounds, including serine. [GOC:go_curators];GO:0009001//serine O-ace…	K00640//cysE`serine O-acetyltransferase [EC:2.3.1.30]	ko00270//Cysteine and methionine metabolism`Metabolism`Amino acid metabolism;ko00543//Exopolysaccharide biosynthesis`Metabolism`Glycan biosynthesis and metabolism;ko00920//Sulfur metabolism`Metabolism`Energy metabolism;ko01100//Metabolic pathways`Metabolism`Global and overview maps;ko01110//Biosynthesis of secondary metabolites`Metabolism`Global and overview maps;ko01200//Carbon metabolism`Metabo…	-	PSS24764.1//Serine acetyltransferase`[Actinidia chinensis var. chinensis]	PF06426.17//SATase_N`Serine acetyltransferase, N-terminal;PF00132.27//Hexapep`Bacterial transferase hexapeptide (six repeats)	-	tr|A0A2R6RB31|A0A2R6RB31_ACTCC//Serine O-acetyltransferase {ECO:0000256|ARBA:ARBA00013266} EC=2.3.1.30 {ECO:0000256|ARBA:ARBA00013266} OS=Actinidia chinensis var. chinensis (Chinese soft-hair kiwi) ORFNames=CEY00_Acc09681 {ECO:0000313|EMBL:PSS24764.1} PE=3
Ach08g08600DH	A	C	437.425609277747	4.45237108241692	220.938990180082	6.61334259962532	0.396311693903954	16.6872254877951	1.62341870197054e-62	5.5149055931142e-61	Up	-	GO:0006952//defense response`biological_process`Reactions, triggered in response to the presence of a foreign body or the occurrence of an injury, which result in restriction of damage to the organism attacked or prevention/recovery from the infection caused by the attack. [GOC:go_curators]	-	-	-	PSS24354.1//BON1-associated protein`[Actinidia chinensis var. chinensis]	PF00168.33//C2`C2 domain	-	tr|A0A2R6R9X2|A0A2R6R9X2_ACTCC//BON1-associated protein {ECO:0000313|EMBL:PSS24354.1} OS=Actinidia chinensis var. chinensis (Chinese soft-hair kiwi) ORFNames=CEY00_Acc09102 {ECO:0000313|EMBL:PSS24354.1} PE=4
novel2580	A	C	13.7822781291095	0	6.89113906455477	6.57007207791352	1.36131639807036	4.82626381877607	1.39118197190329e-06	6.43562431902591e-06	Up	-	-	-	-	-	-	-	-	-
Ach19g12090DH	A	C	49.7202678185513	0.523207590320645	25.121737704436	6.56354180398735	1.08294595473366	6.0608212028472	1.35428311391459e-09	8.15805681832459e-09	Up	-	GO:0016021//integral component of membrane`cellular_component`The component of a membrane consisting of the gene products and protein complexes having at least some part of their peptide sequence embedded in the hydrophobic region of the membrane. [GOC:dos, GOC:go_curators];GO:0004386//helicase activity`molecular_function`Catalysis of the reaction: ATP + H2O = ADP + phosphate, to drive the unwind…	K01510//ENTPD1_3_8, CD39`apyrase [EC:3.6.1.5]	ko00230//Purine metabolism`Metabolism`Nucleotide metabolism;ko00240//Pyrimidine metabolism`Metabolism`Nucleotide metabolism;ko01100//Metabolic pathways`Metabolism`Global and overview maps;ko01110//Biosynthesis of secondary metabolites`Metabolism`Global and overview maps;ko01232//Nucleotide metabolism`Metabolism`Global and overview maps	-	PSS02900.1//DEAD-box ATP-dependent RNA helicase`[Actinidia chinensis var. chinensis]	PF05078.15//DUF679`Protein of unknown function (DUF679)	-	tr|A0A2R6Q6L4|A0A2R6Q6L4_ACTCC//DEAD-box ATP-dependent RNA helicase {ECO:0000313|EMBL:PSS02900.1} OS=Actinidia chinensis var. chinensis (Chinese soft-hair kiwi) ORFNames=CEY00_Acc21280 {ECO:0000313|EMBL:PSS02900.1} PE=3
Ach19g14340DH	A	C	13.3615391002482	0	6.6807695501241	6.52537647264368	1.36598891483056	4.77703471953364	1.77899066807887e-06	8.11431784681025e-06	Up	-	GO:0016021//integral component of membrane`cellular_component`The component of a membrane consisting of the gene products and protein complexes having at least some part of their peptide sequence embedded in the hydrophobic region of the membrane. [GOC:dos, GOC:go_curators]	-	-	-	PSS02573.1//UPF0496 protein`[Actinidia chinensis var. chinensis]	PF05055.15//DUF677`Protein of unknown function (DUF677)	-	tr|A0A2R6Q5M1|A0A2R6Q5M1_ACTCC//UPF0496 protein {ECO:0000313|EMBL:PSS02573.1} OS=Actinidia chinensis var. chinensis (Chinese soft-hair kiwi) ORFNames=CEY00_Acc21004 {ECO:0000313|EMBL:PSS02573.1} PE=3
Ach14g08820DH	A	C	13.0364076794738	0	6.51820383973692	6.48750469662197	1.37711708889614	4.71093180741966	2.46586742185342e-06	1.10609186499882e-05	Up	-	GO:0009269//response to desiccation`biological_process`Any process that results in a change in state or activity of a cell or an organism (in terms of movement, secretion, enzyme production, gene expression, etc.) as a result of a desiccation stimulus, extreme dryness resulting from the prolonged deprivation of water. [GOC:jl];GO:0016021//integral component of membrane`cellular_component`The comp…	-	-	-	PSS11682.1//Late embryogenesis abundant protein`[Actinidia chinensis var. chinensis]	PF03168.16//LEA_2`Late embryogenesis abundant protein	-	tr|A0A2R6QP34|A0A2R6QP34_ACTCC//Late embryogenesis abundant protein {ECO:0000313|EMBL:PSS11682.1} OS=Actinidia chinensis var. chinensis (Chinese soft-hair kiwi) ORFNames=CEY00_Acc15955 {ECO:0000313|EMBL:PSS11682.1} PE=4
Ach08g08610DH	A	C	792.593607285615	8.91781208435808	400.755709684987	6.47137102786882	0.290275004655522	22.2939313550217	4.23153481585606e-110	3.24830296491208e-108	Up	-	GO:0006952//defense response`biological_process`Reactions, triggered in response to the presence of a foreign body or the occurrence of an injury, which result in restriction of damage to the organism attacked or prevention/recovery from the infection caused by the attack. [GOC:go_curators]	-	-	-	PSS24353.1//BON1-associated protein`[Actinidia chinensis var. chinensis]	PF00168.33//C2`C2 domain	-	tr|A0A2R6R9Y0|A0A2R6R9Y0_ACTCC//BON1-associated protein {ECO:0000313|EMBL:PSS24353.1} OS=Actinidia chinensis var. chinensis (Chinese soft-hair kiwi) ORFNames=CEY00_Acc09101 {ECO:0000313|EMBL:PSS24353.1} PE=4
Ach07g11790DH	A	C	24.5392048475726	0.26412661446582	12.4016657310192	6.44205018867077	1.28548923891174	5.01136065061457	5.40465140007162e-07	2.61546886345957e-06	Up	-	GO:0003700//DNA-binding transcription factor activity`molecular_function`A transcription regulator activity that modulates transcription of gene sets via selective and non-covalent binding to a specific double-stranded genomic DNA sequence (sometimes referred to as a motif) within a cis-regulatory region. Regulatory regions include promoters (proximal and distal) and enhancers. Genes are transcri…	K09286//EREBP`EREBP-like factor	-	-	PSS08225.1//Ethylene-responsive transcription factor`[Actinidia chinensis var. chinensis]	PF00847.23//AP2`AP2 domain	AP2//http://planttfdb.gao-lab.org/family.php?fam=AP2;ERF//http://planttfdb.gao-lab.org/family.php?fam=ERF;RAV//http://planttfdb.gao-lab.org/family.php?fam=RAV	tr|A0A2R6QHX8|A0A2R6QHX8_ACTCC//Ethylene-responsive transcription factor {ECO:0000313|EMBL:PSS08225.1} OS=Actinidia chinensis var. chinensis (Chinese soft-hair kiwi) ORFNames=CEY00_Acc33609 {ECO:0000313|EMBL:PSS08225.1} PE=4
Ach16g10460DH	A	C	3868.36119920779	45.3220479521711	1956.84162357998	6.41341303821642	0.189845929711302	33.7821993232579	3.60087902852595e-250	2.10455011585394e-247	Up	-	GO:0016021//integral component of membrane`cellular_component`The component of a membrane consisting of the gene products and protein complexes having at least some part of their peptide sequence embedded in the hydrophobic region of the membrane. [GOC:dos, GOC:go_curators];GO:0016740//transferase activity`molecular_function`Catalysis of the transfer of a group, e.g. a methyl group, glycosyl grou…	-	-	-	PSS08345.1//Dol-P-Glc:Glc(2)Man(9)GlcNAc(2)-PP-Dol alpha-1,2-glucosyltransferase`[Actinidia chinensis var. chinensis]	-	-	tr|A0A2R6QI95|A0A2R6QI95_ACTCC//Dol-P-Glc:Glc(2)Man(9)GlcNAc(2)-PP-Dol alpha-1,2-glucosyltransferase {ECO:0000313|EMBL:PSS08345.1} OS=Actinidia chinensis var. chinensis (Chinese soft-hair kiwi) ORFNames=CEY00_Acc18679 {ECO:0000313|EMBL:PSS08345.1} PE=4
Ach23g16980DH	A	C	12.3596208491373	0	6.17981042456864	6.4073034934381	1.42437088570393	4.49833927226868	6.84863437963301e-06	2.9091424133902e-05	Up	-	GO:0003700//DNA-binding transcription factor activity`molecular_function`A transcription regulator activity that modulates transcription of gene sets via selective and non-covalent binding to a specific double-stranded genomic DNA sequence (sometimes referred to as a motif) within a cis-regulatory region. Regulatory regions include promoters (proximal and distal) and enhancers. Genes are transcri…	K13433//PTI5`pathogenesis-related genes transcriptional activator PTI5	ko04626//Plant-pathogen interaction`Organismal Systems`Environmental adaptation	-	PSR94865.1//Ethylene-responsive transcription factor`[Actinidia chinensis var. chinensis]	PF00847.23//AP2`AP2 domain	AP2//http://planttfdb.gao-lab.org/family.php?fam=AP2;ERF//http://planttfdb.gao-lab.org/family.php?fam=ERF;RAV//http://planttfdb.gao-lab.org/family.php?fam=RAV	tr|A0A2R6PP71|A0A2R6PP71_ACTCC//Ethylene-responsive transcription factor {ECO:0000313|EMBL:PSR94865.1} OS=Actinidia chinensis var. chinensis (Chinese soft-hair kiwi) ORFNames=CEY00_Acc25619 {ECO:0000313|EMBL:PSR94865.1} PE=4
Ach28g00530DH	A	C	2823.85722306329	33.6362307015012	1428.74672688239	6.39180968853491	0.182728603241425	34.9797983192041	4.56437700709392e-268	3.78637158433636e-265	Up	-	GO:0016021//integral component of membrane`cellular_component`The component of a membrane consisting of the gene products and protein complexes having at least some part of their peptide sequence embedded in the hydrophobic region of the membrane. [GOC:dos, GOC:go_curators]	-	-	-	PSR86886.1//NADH-cytochrome b5 reductase`[Actinidia chinensis var. chinensis]	PF04819.15//DUF716`Family of unknown function (DUF716)	-	tr|A0A2R6P8A3|A0A2R6P8A3_ACTCC//NADH-cytochrome b5 reductase {ECO:0000313|EMBL:PSR86886.1} OS=Actinidia chinensis var. chinensis (Chinese soft-hair kiwi) ORFNames=CEY00_Acc32516 {ECO:0000313|EMBL:PSR86886.1} PE=3
Ach16g09840DH	A	C	2164.49771739865	26.0056773633431	1095.25169738099	6.37883507204574	0.219939433802507	29.0026893393459	6.08533942256332e-185	1.42264171446035e-182	Up	-	GO:0008194//UDP-glycosyltransferase activity`molecular_function`Catalysis of the transfer of a glycosyl group from a UDP-sugar to a small hydrophobic molecule. [InterPro:IPR004224, PMID:11846783]	K15776//CDOPA5GT`cyclo-DOPA 5-O-glucosyltransferase [EC:2.4.1.-]	ko00965//Betalain biosynthesis`Metabolism`Biosynthesis of other secondary metabolites;ko01100//Metabolic pathways`Metabolism`Global and overview maps;ko01110//Biosynthesis of secondary metabolites`Metabolism`Global and overview maps	-	PSR90221.1//UDP-glycosyltransferase`[Actinidia chinensis var. chinensis]	-	-	tr|A0A2R6PFQ7|A0A2R6PFQ7_ACTCC//Glycosyltransferase {ECO:0000256|RuleBase:RU362057} EC=2.4.1.- {ECO:0000256|RuleBase:RU362057} OS=Actinidia chinensis var. chinensis (Chinese soft-hair kiwi) ORFNames=CEY00_Acc30420 {ECO:0000313|EMBL:PSR90221.1} PE=3
Ach09g07730DH	A	C	129.189062598099	1.57013952003912	65.3796010590689	6.35456280456493	0.653893356268656	9.71804154858872	2.52592867320718e-22	2.97693775252959e-21	Up	-	-	-	-	-	PSS21216.1//VQ motif-containing protein`[Actinidia chinensis var. chinensis]	-	-	tr|A0A2R6R5C5|A0A2R6R5C5_ACTCC//VQ motif-containing protein {ECO:0000313|EMBL:PSS21216.1} OS=Actinidia chinensis var. chinensis (Chinese soft-hair kiwi) ORFNames=CEY00_Acc10260 {ECO:0000313|EMBL:PSS21216.1} PE=4
Ach23g13980DH	A	C	128.935084851846	1.57621865680449	65.2556517543254	6.35268018915166	0.637668404613883	9.96235683497335	2.22719191948134e-23	2.74697685378332e-22	Up	-	-	K22534//PRDM5`PR domain zinc finger protein 5 [EC:2.1.1.-]	-	-	PSR95134.1//Zinc finger protein`[Actinidia chinensis var. chinensis]	PF13912.9//zf-C2H2_6`C2H2-type zinc finger	-	tr|A0A2R6PPY1|A0A2R6PPY1_ACTCC//Zinc finger protein {ECO:0000313|EMBL:PSR95134.1} OS=Actinidia chinensis var. chinensis (Chinese soft-hair kiwi) ORFNames=CEY00_Acc25889 {ECO:0000313|EMBL:PSR95134.1} PE=4
Ach08g01120DH	A	C	956.262795110392	11.7899523695139	484.026373739953	6.3382379612421	0.258073697848193	24.5597982827776	3.39878571854918e-133	3.62668769868094e-131	Up	-	-	-	-	-	PSS24821.1//F-box protein`[Actinidia chinensis var. chinensis]	PF14476.9//Chloroplast_duf`Petal formation-expressed	-	tr|A0A2R6RB84|A0A2R6RB84_ACTCC//F-box protein {ECO:0000313|EMBL:PSS24821.1} OS=Actinidia chinensis var. chinensis (Chinese soft-hair kiwi) ORFNames=CEY00_Acc09737 {ECO:0000313|EMBL:PSS24821.1} PE=4
Ach15g14640DH	A	C	42.0661808481765	0.528769978008829	21.2974754130926	6.32262062656417	1.09020059069494	5.79950211046381	6.65121014800607e-09	3.81450758622043e-08	Up	-	GO:0051082//unfolded protein binding`molecular_function`Binding to an unfolded protein. [GOC:ai];GO:0006457//protein folding`biological_process`The process of assisting in the covalent and noncovalent assembly of single chain polypeptides or multisubunit complexes into the correct tertiary structure. [GOC:go_curators, GOC:rb];GO:0016887//ATP hydrolysis activity`molecular_function`Catalysis of the…	K04079//HSP90A, htpG`molecular chaperone HtpG	ko04141//Protein processing in endoplasmic reticulum`Genetic Information Processing`Folding, sorting and degradation;ko04626//Plant-pathogen interaction`Organismal Systems`Environmental adaptation	-	GFZ01455.1//heat shock-like protein`[Actinidia rufa]	PF13589.9//HATPase_c_3`Histidine kinase-, DNA gyrase B-, and HSP90-like ATPase;PF02518.29//HATPase_c`Histidine kinase-, DNA gyrase B-, and HSP90-like ATPase;PF00183.21//HSP90`Hsp90 protein	-	tr|A0A7J0FS03|A0A7J0FS03_9ERIC//Heat shock-like protein {ECO:0000313|EMBL:GFZ01455.1} OS=Actinidia rufa ORFNames=Acr_15g0000640 {ECO:0000313|EMBL:GFZ01455.1} PE=3
Ach02g00650DH	A	C	39.6101402758999	0.518161951709649	20.0641511138048	6.23470806365588	1.11725809710875	5.58036507391634	2.40014277337437e-08	1.31016921163437e-07	Up	-	GO:0005509//calcium ion binding`molecular_function`Binding to a calcium ion (Ca2+). [GOC:ai]	K13448//CML`calcium-binding protein CML	ko04626//Plant-pathogen interaction`Organismal Systems`Environmental adaptation	-	GFY83164.1//calcium-binding EF-hand family protein`[Actinidia rufa]	PF13499.9//EF-hand_7`EF-hand domain pair;PF13833.9//EF-hand_8`EF-hand domain pair;PF00036.35//EF-hand_1`EF hand	-	tr|A0A7J0E9J8|A0A7J0E9J8_9ERIC//Calcium-binding EF-hand family protein {ECO:0000313|EMBL:GFY83164.1} OS=Actinidia rufa ORFNames=Acr_02g0014040 {ECO:0000313|EMBL:GFY83164.1} PE=4
Ach21g07720DH	A	C	387.757504718657	5.2391885381262	196.498346628392	6.20525560229891	0.361909567938673	17.1458733120601	6.74774462288247e-66	2.46834993914716e-64	Up	-	GO:0004674//protein serine/threonine kinase activity`molecular_function`Catalysis of the reactions: ATP + protein serine = ADP + protein serine phosphate, and ATP + protein threonine = ADP + protein threonine phosphate. [GOC:bf, PMID:2956925];GO:0016021//integral component of membrane`cellular_component`The component of a membrane consisting of the gene products and protein complexes having at le…	K00924//E2.7.1.-`kinase [EC:2.7.1.-]	-	-	GFY85560.1//protein kinase superfamily protein`[Actinidia rufa];GFY85392.1//protein kinase superfamily protein`[Actinidia rufa]	PF19160.3//SPARK`SPARK;PF07714.20//PK_Tyr_Ser-Thr`Protein tyrosine and serine/threonine kinase;PF00069.28//Pkinase`Protein kinase domain	-	tr|A0A7J0EGQ7|A0A7J0EGQ7_9ERIC//Protein kinase superfamily protein {ECO:0000313|EMBL:GFY85560.1} OS=Actinidia rufa ORFNames=Acr_04g0002980 {ECO:0000313|EMBL:GFY85560.1} PE=3;tr|A0A7J0EGH1|A0A7J0EGH1_9ERIC//Protein kinase superfamily protein {ECO:0000313|EMBL:GFY85392.1} OS=Actinidia rufa ORFNames=Acr_04g0001300 {ECO:0000313|EMBL:GFY85392.1} PE=3
Ach25g08580DH	A	C	2330.68132655905	31.6649718711004	1181.17314921508	6.20052346145042	0.369196198668111	16.7946568350894	2.67044509359849e-63	9.25514366940416e-62	Up	-	GO:0016021//integral component of membrane`cellular_component`The component of a membrane consisting of the gene products and protein complexes having at least some part of their peptide sequence embedded in the hydrophobic region of the membrane. [GOC:dos, GOC:go_curators];GO:0016757//glycosyltransferase activity`molecular_function`Catalysis of the transfer of a glycosyl group from one compound …	-	-	-	PSR91141.1//Glycosyl transferase, family 14 protein`[Actinidia chinensis var. chinensis]	PF02485.24//Branch`Core-2/I-Branching enzyme	-	tr|A0A2R6PGX4|A0A2R6PGX4_ACTCC//Glycosyl transferase, family 14 protein {ECO:0000313|EMBL:PSR91141.1} OS=Actinidia chinensis var. chinensis (Chinese soft-hair kiwi) ORFNames=CEY00_Acc28483 {ECO:0000313|EMBL:PSR91141.1} PE=4
novel174	A	C	20.7302806330305	0.259080975854825	10.4946808044426	6.19300636398085	1.31156867676776	4.72183155459532	2.33730225907824e-06	1.0520928565457e-05	Up	-	GO:0016021//integral component of membrane`cellular_component`The component of a membrane consisting of the gene products and protein complexes having at least some part of their peptide sequence embedded in the hydrophobic region of the membrane. [GOC:dos, GOC:go_curators]	-	-	-	GFY82339.1//hypothetical protein Acr_02g0005790`[Actinidia rufa]	-	-	tr|A0A7J0E8T2|A0A7J0E8T2_9ERIC//Uncharacterized protein {ECO:0000313|EMBL:GFY82339.1} OS=Actinidia rufa ORFNames=Acr_02g0005790 {ECO:0000313|EMBL:GFY82339.1} PE=4
Ach16g10480DH	A	C	838.633249597111	11.8288890833312	425.231069340221	6.14772771475856	0.268486046692588	22.8977549876088	4.89175218387937e-116	4.11099016864843e-114	Up	-	GO:0016021//integral component of membrane`cellular_component`The component of a membrane consisting of the gene products and protein complexes having at least some part of their peptide sequence embedded in the hydrophobic region of the membrane. [GOC:dos, GOC:go_curators];GO:0016740//transferase activity`molecular_function`Catalysis of the transfer of a group, e.g. a methyl group, glycosyl grou…	-	-	-	PSS08345.1//Dol-P-Glc:Glc(2)Man(9)GlcNAc(2)-PP-Dol alpha-1,2-glucosyltransferase`[Actinidia chinensis var. chinensis]	-	-	tr|A0A2R6QI95|A0A2R6QI95_ACTCC//Dol-P-Glc:Glc(2)Man(9)GlcNAc(2)-PP-Dol alpha-1,2-glucosyltransferase {ECO:0000313|EMBL:PSS08345.1} OS=Actinidia chinensis var. chinensis (Chinese soft-hair kiwi) ORFNames=CEY00_Acc18679 {ECO:0000313|EMBL:PSS08345.1} PE=4
Ach16g10450DH	A	C	838.633249597111	11.8288890833312	425.231069340221	6.14772771475856	0.268486046692588	22.8977549876088	4.89175218387937e-116	4.11099016864843e-114	Up	-	GO:0016021//integral component of membrane`cellular_component`The component of a membrane consisting of the gene products and protein complexes having at least some part of their peptide sequence embedded in the hydrophobic region of the membrane. [GOC:dos, GOC:go_curators];GO:0016740//transferase activity`molecular_function`Catalysis of the transfer of a group, e.g. a methyl group, glycosyl grou…	-	-	-	PSS08345.1//Dol-P-Glc:Glc(2)Man(9)GlcNAc(2)-PP-Dol alpha-1,2-glucosyltransferase`[Actinidia chinensis var. chinensis]	-	-	tr|A0A2R6QI95|A0A2R6QI95_ACTCC//Dol-P-Glc:Glc(2)Man(9)GlcNAc(2)-PP-Dol alpha-1,2-glucosyltransferase {ECO:0000313|EMBL:PSS08345.1} OS=Actinidia chinensis var. chinensis (Chinese soft-hair kiwi) ORFNames=CEY00_Acc18679 {ECO:0000313|EMBL:PSS08345.1} PE=4
Ach23g15420DH	A	C	37.1903246712148	0.528253228931641	18.8592889500732	6.14158686422039	1.75129663302686	3.50687984456725	0.000453393826217832	0.0014715985908138	Up	-	GO:0004497//monooxygenase activity`molecular_function`Catalysis of the incorporation of one atom from molecular oxygen into a compound and the reduction of the other atom of oxygen to water. [ISBN:0198506732];GO:0016021//integral component of membrane`cellular_component`The component of a membrane consisting of the gene products and protein complexes having at least some part of their peptide seq…	K24544//CYP714C`cytochrome P450 family 714 subfamily C	-	-	PSR95000.1//Cytochrome P450 714C2 like`[Actinidia chinensis var. chinensis]	PF00067.25//p450`Cytochrome P450	-	tr|A0A2R6PQD3|A0A2R6PQD3_ACTCC//Cytochrome P450 714C2 like {ECO:0000313|EMBL:PSR95000.1} OS=Actinidia chinensis var. chinensis (Chinese soft-hair kiwi) ORFNames=CEY00_Acc25755 {ECO:0000313|EMBL:PSR95000.1} PE=3
novel4216	A	C	776.769720097569	11.0405213803903	393.90512073898	6.13659464506266	0.281489697432097	21.8004236071303	2.29879741308963e-105	1.61518782172166e-103	Up	-	GO:0008194//UDP-glycosyltransferase activity`molecular_function`Catalysis of the transfer of a glycosyl group from a UDP-sugar to a small hydrophobic molecule. [InterPro:IPR004224, PMID:11846783]	K15776//CDOPA5GT`cyclo-DOPA 5-O-glucosyltransferase [EC:2.4.1.-];K08237//E2.4.1.218`hydroquinone glucosyltransferase [EC:2.4.1.218]	ko00965//Betalain biosynthesis`Metabolism`Biosynthesis of other secondary metabolites;ko01100//Metabolic pathways`Metabolism`Global and overview maps;ko01110//Biosynthesis of secondary metabolites`Metabolism`Global and overview maps	-	PSR90221.1//UDP-glycosyltransferase`[Actinidia chinensis var. chinensis];PSR90220.1//UDP-glycosyltransferase, partial`[Actinidia chinensis var. chinensis];GFZ18198.1//UDP-Glycosyltransferase superfamily protein`[Actinidia rufa]	-	-	tr|A0A2R6PFQ7|A0A2R6PFQ7_ACTCC//Glycosyltransferase {ECO:0000256|RuleBase:RU362057} EC=2.4.1.- {ECO:0000256|RuleBase:RU362057} OS=Actinidia chinensis var. chinensis (Chinese soft-hair kiwi) ORFNames=CEY00_Acc30420 {ECO:0000313|EMBL:PSR90221.1} PE=3;tr|A0A7J0H5B0|A0A7J0H5B0_9ERIC//Glycosyltransferase {ECO:0000256|RuleBase:RU362057} EC=2.4.1.- {ECO:0000256|RuleBase:RU362057} OS=Actinidia rufa ORFNa…
Ach02g13540DH	A	C	55.4005059412292	0.793930090629024	28.0972180159291	6.13223407855827	0.90839432852173	6.75063007993184	1.47204475355289e-11	1.0236642207238e-10	Up	-	GO:0098869//cellular oxidant detoxification`biological_process`Any process carried out at the cellular level that reduces or removes the toxicity superoxide radicals or hydrogen peroxide. [GOC:dos, GOC:vw]	-	-	-	PSS11895.1//Protein RESPONSE TO LOW SULFUR like`[Actinidia chinensis var. chinensis]	-	-	tr|A0A2R6QPP1|A0A2R6QPP1_ACTCC//Protein RESPONSE TO LOW SULFUR like {ECO:0000313|EMBL:PSS11895.1} OS=Actinidia chinensis var. chinensis (Chinese soft-hair kiwi) ORFNames=CEY00_Acc01314 {ECO:0000313|EMBL:PSS11895.1} PE=4
Ach12g13150DH	A	C	807.522110867647	11.7940863621314	409.658098614889	6.09430173626966	0.25621787626122	23.7856227098549	4.70478610077078e-125	4.54843155516621e-123	Up	-	GO:0016021//integral component of membrane`cellular_component`The component of a membrane consisting of the gene products and protein complexes having at least some part of their peptide sequence embedded in the hydrophobic region of the membrane. [GOC:dos, GOC:go_curators];GO:0005524//ATP binding`molecular_function`Binding to ATP, adenosine 5'-triphosphate, a universally important coenzyme and e…	K13415//BRI1`protein brassinosteroid insensitive 1 [EC:2.7.10.1 2.7.11.1]	ko04075//Plant hormone signal transduction`Environmental Information Processing`Signal transduction	-	PSS15451.1//Pollen receptor-like kinase`[Actinidia chinensis var. chinensis]	PF08263.15//LRRNT_2`Leucine rich repeat N-terminal domain;PF13855.9//LRR_8`Leucine rich repeat;PF07714.20//PK_Tyr_Ser-Thr`Protein tyrosine and serine/threonine kinase;PF00069.28//Pkinase`Protein kinase domain	-	tr|A0A2R6QUM8|A0A2R6QUM8_ACTCC//Pollen receptor-like kinase {ECO:0000313|EMBL:PSS15451.1} OS=Actinidia chinensis var. chinensis (Chinese soft-hair kiwi) ORFNames=CEY00_Acc12942 {ECO:0000313|EMBL:PSS15451.1} PE=4
Ach26g00750DH	A	C	1572.26893644914	23.1957568409117	797.732346645024	6.08374075850321	0.482584635395999	12.6065778151246	1.94245951029663e-36	3.59635654132429e-35	Up	-	GO:0008194//UDP-glycosyltransferase activity`molecular_function`Catalysis of the transfer of a glycosyl group from a UDP-sugar to a small hydrophobic molecule. [InterPro:IPR004224, PMID:11846783];GO:0016740//transferase activity`molecular_function`Catalysis of the transfer of a group, e.g. a methyl group, glycosyl group, acyl group, phosphorus-containing, or other groups, from one compound (gener…	K15776//CDOPA5GT`cyclo-DOPA 5-O-glucosyltransferase [EC:2.4.1.-]	ko00965//Betalain biosynthesis`Metabolism`Biosynthesis of other secondary metabolites;ko01100//Metabolic pathways`Metabolism`Global and overview maps;ko01110//Biosynthesis of secondary metabolites`Metabolism`Global and overview maps	-	PSR90221.1//UDP-glycosyltransferase`[Actinidia chinensis var. chinensis];PSR90219.1//UDP-glycosyltransferase`[Actinidia chinensis var. chinensis]	-	-	tr|A0A2R6PFQ7|A0A2R6PFQ7_ACTCC//Glycosyltransferase {ECO:0000256|RuleBase:RU362057} EC=2.4.1.- {ECO:0000256|RuleBase:RU362057} OS=Actinidia chinensis var. chinensis (Chinese soft-hair kiwi) ORFNames=CEY00_Acc30420 {ECO:0000313|EMBL:PSR90221.1} PE=3;tr|A0A2R6PFZ5|A0A2R6PFZ5_ACTCC//UDP-glycosyltransferase {ECO:0000313|EMBL:PSR90219.1} OS=Actinidia chinensis var. chinensis (Chinese soft-hair kiwi) O…
Ach17g04830DH	A	C	471.667889749749	7.1083792459918	239.388134497871	6.05403159564694	0.327308461576228	18.4964102867747	2.20692550906956e-76	9.61920277817505e-75	Up	-	GO:0004364//glutathione transferase activity`molecular_function`Catalysis of the reaction: R-X + glutathione = H-X + R-S-glutathione. R may be an aliphatic, aromatic or heterocyclic group; X may be a sulfate, nitrile or halide group. [EC:2.5.1.18];GO:0006749//glutathione metabolic process`biological_process`The chemical reactions and pathways involving glutathione, the tripeptide glutamylcysteiny…	K00799//GST, gst`glutathione S-transferase [EC:2.5.1.18]	ko00480//Glutathione metabolism`Metabolism`Metabolism of other amino acids;ko01100//Metabolic pathways`Metabolism`Global and overview maps	-	PSS05896.1//Glutathione S-transferase`[Actinidia chinensis var. chinensis];PSS05897.1//Glutathione S-transferase`[Actinidia chinensis var. chinensis]	PF02798.23//GST_N`Glutathione S-transferase, N-terminal domain;PF13417.9//GST_N_3`Glutathione S-transferase, N-terminal domain;PF13409.9//GST_N_2`Glutathione S-transferase, N-terminal domain;PF00043.28//GST_C`Glutathione S-transferase, C-terminal domain;PF13410.9//GST_C_2`Glutathione S-transferase, C-terminal domain	-	tr|A0A2R6QCN3|A0A2R6QCN3_ACTCC//Glutathione transferase {ECO:0000256|ARBA:ARBA00012452} EC=2.5.1.18 {ECO:0000256|ARBA:ARBA00012452} OS=Actinidia chinensis var. chinensis (Chinese soft-hair kiwi) ORFNames=CEY00_Acc19197 {ECO:0000313|EMBL:PSS05896.1} PE=4;tr|A0A2R6QCP9|A0A2R6QCP9_ACTCC//Glutathione transferase {ECO:0000256|ARBA:ARBA00012452} EC=2.5.1.18 {ECO:0000256|ARBA:ARBA00012452} OS=Actinidia …
Ach07g05490DH	A	C	1762.76081835747	26.7182386349581	894.739528496213	6.04115039716214	0.211059083451832	28.6230296197645	3.47357585544775e-180	7.38235344617308e-178	Up	-	GO:0004842//ubiquitin-protein transferase activity`molecular_function`Catalysis of the transfer of ubiquitin from one protein to another via the reaction X-Ub + Y --> Y-Ub + X, where both X-Ub and Y-Ub are covalent linkages. [GOC:BioGRID, GOC:jh2, PMID:9635407]	K24764//WDSUB1`WD repeat, SAM and U-box domain-containing protein 1	-	-	PSS26769.1//U-box domain-containing protein`[Actinidia chinensis var. chinensis]	PF04564.18//U-box`U-box domain	-	tr|A0A2R6RDX6|A0A2R6RDX6_ACTCC//RING-type E3 ubiquitin transferase {ECO:0000256|ARBA:ARBA00012483} EC=2.3.2.27 {ECO:0000256|ARBA:ARBA00012483} OS=Actinidia chinensis var. chinensis (Chinese soft-hair kiwi) ORFNames=CEY00_Acc07915 {ECO:0000313|EMBL:PSS26769.1} PE=4
Ach08g01130DH	A	C	253.551742407522	3.9418385147042	128.746790461113	6.00751604588795	0.829307653940434	7.24401374730281	4.35597238343721e-13	3.32398177485078e-12	Up	-	GO:0016021//integral component of membrane`cellular_component`The component of a membrane consisting of the gene products and protein complexes having at least some part of their peptide sequence embedded in the hydrophobic region of the membrane. [GOC:dos, GOC:go_curators]	-	-	-	PSS24821.1//F-box protein`[Actinidia chinensis var. chinensis];PSS24823.1//F-box protein`[Actinidia chinensis var. chinensis]	PF14476.9//Chloroplast_duf`Petal formation-expressed	-	tr|A0A2R6RB84|A0A2R6RB84_ACTCC//F-box protein {ECO:0000313|EMBL:PSS24821.1} OS=Actinidia chinensis var. chinensis (Chinese soft-hair kiwi) ORFNames=CEY00_Acc09737 {ECO:0000313|EMBL:PSS24821.1} PE=4;tr|A0A2R6RB98|A0A2R6RB98_ACTCC//F-box protein {ECO:0000313|EMBL:PSS24823.1} OS=Actinidia chinensis var. chinensis (Chinese soft-hair kiwi) ORFNames=CEY00_Acc09739 {ECO:0000313|EMBL:PSS24823.1} PE=4
Ach04g07230DH	A	C	2752.5360873821	43.5681171385258	1398.05210226031	5.98048335675087	0.171551027012998	34.8612506778975	2.87555845869089e-266	2.31087066636546e-263	Up	-	GO:0016021//integral component of membrane`cellular_component`The component of a membrane consisting of the gene products and protein complexes having at least some part of their peptide sequence embedded in the hydrophobic region of the membrane. [GOC:dos, GOC:go_curators];GO:0005524//ATP binding`molecular_function`Binding to ATP, adenosine 5'-triphosphate, a universally important coenzyme and e…	K00924//E2.7.1.-`kinase [EC:2.7.1.-]	-	-	PSS31881.1//Receptor-like protein kinase`[Actinidia chinensis var. chinensis]	PF19160.3//SPARK`SPARK;PF00069.28//Pkinase`Protein kinase domain;PF07714.20//PK_Tyr_Ser-Thr`Protein tyrosine and serine/threonine kinase	-	tr|A0A2R6RPD8|A0A2R6RPD8_ACTCC//Receptor-like protein kinase {ECO:0000313|EMBL:PSS31881.1} OS=Actinidia chinensis var. chinensis (Chinese soft-hair kiwi) ORFNames=CEY00_Acc05044 {ECO:0000313|EMBL:PSS31881.1} PE=4
novel2701	A	C	33.1094007896282	0.523207590320645	16.8163041899744	5.97598856500809	1.11237341520728	5.37228639529696	7.77444989960759e-08	4.06357222801441e-07	Up	-	-	-	-	-	-	-	-	-
Ach14g12990DH	A	C	213.892805188044	3.38926873871108	108.641036963378	5.96893266606192	0.451400266575853	13.2231482966103	6.45063385084757e-40	1.31758935749322e-38	Up	-	GO:0006355//regulation of transcription, DNA-templated`biological_process`Any process that modulates the frequency, rate or extent of cellular DNA-templated transcription. [GOC:go_curators, GOC:txnOH];GO:0003677//DNA binding`molecular_function`Any molecular function by which a gene product interacts selectively and non-covalently with DNA (deoxyribonucleic acid). [GOC:dph, GOC:jl, GOC:tb, GOC:vw]	-	-	-	PSS12136.1//NAC domain-containing protein`[Actinidia chinensis var. chinensis];GFZ00396.1//NAC domain containing protein 36`[Actinidia rufa]	PF02365.18//NAM`No apical meristem (NAM) protein	NAC//http://planttfdb.gao-lab.org/family.php?fam=NAC	tr|A0A2R6QQE1|A0A2R6QQE1_ACTCC//NAC domain-containing protein {ECO:0000313|EMBL:PSS12136.1} OS=Actinidia chinensis var. chinensis (Chinese soft-hair kiwi) ORFNames=CEY00_Acc16347 {ECO:0000313|EMBL:PSS12136.1} PE=4;tr|A0A7J0FNW5|A0A7J0FNW5_9ERIC//NAC domain containing protein 36 {ECO:0000313|EMBL:GFZ00396.1} OS=Actinidia rufa ORFNames=Acr_14g0000320 {ECO:0000313|EMBL:GFZ00396.1} PE=4
Ach04g04910DH	A	C	2327.36365432002	37.2294732882624	1182.29656380414	5.96423463969436	0.179927522226986	33.1479840653295	6.05510869091355e-241	3.38506902381593e-238	Up	-	GO:0016021//integral component of membrane`cellular_component`The component of a membrane consisting of the gene products and protein complexes having at least some part of their peptide sequence embedded in the hydrophobic region of the membrane. [GOC:dos, GOC:go_curators]	K15104//SLC25A11, OGC`solute carrier family 25 (mitochondrial oxoglutarate transporter), member 11	-	-	PSS31589.1//Mitochondrial uncoupling protein`[Actinidia chinensis var. chinensis]	PF00153.30//Mito_carr`Mitochondrial carrier protein	-	tr|A0A2R6RNM5|A0A2R6RNM5_ACTCC//Mitochondrial uncoupling protein {ECO:0000313|EMBL:PSS31589.1} OS=Actinidia chinensis var. chinensis (Chinese soft-hair kiwi) ORFNames=CEY00_Acc04864 {ECO:0000313|EMBL:PSS31589.1} PE=3
Ach14g04840DH	A	C	32.817734262815	0.523724339397833	16.6707293011064	5.96013064336305	1.22494189509603	4.86564356009376	1.14084964249812e-06	5.31776135698415e-06	Up	-	-	-	-	-	AGC39181.1//thaumatin-like protein`[Actinidia chinensis]	PF00314.20//Thaumatin`Thaumatin family	-	tr|L7TRX5|L7TRX5_ACTCH//Thaumatin-like protein {ECO:0000313|EMBL:AGC39181.1} OS=Actinidia chinensis (Kiwi) (Yangtao) Name=TLP4 {ECO:0000313|EMBL:AGC39181.1} PE=2
Ach25g06390DH	A	C	2982.99685129024	48.2887488280261	1515.64280005913	5.94805479772361	0.167068823461081	35.6024222503082	1.28510869381831e-277	1.43686326827095e-274	Up	-	GO:0005634//nucleus`cellular_component`A membrane-bounded organelle of eukaryotic cells in which chromosomes are housed and replicated. In most cells, the nucleus contains all of the cell's chromosomes except the organellar chromosomes, and is the site of RNA synthesis and processing. In some species, or in specialized cell types, RNA metabolism or DNA replication may be absent. [GOC:go_curators]	-	-	-	PSR91325.1//IQ domain-containing protein`[Actinidia chinensis var. chinensis];GFZ16250.1//calmodulin-binding family protein`[Actinidia rufa]	-	-	tr|A0A2R6PHH6|A0A2R6PHH6_ACTCC//IQ domain-containing protein {ECO:0000313|EMBL:PSR91325.1} OS=Actinidia chinensis var. chinensis (Chinese soft-hair kiwi) ORFNames=CEY00_Acc28670 {ECO:0000313|EMBL:PSR91325.1} PE=4;tr|A0A7J0GZI7|A0A7J0GZI7_9ERIC//Calmodulin-binding family protein {ECO:0000313|EMBL:GFZ16250.1} OS=Actinidia rufa ORFNames=Acr_25g0006590 {ECO:0000313|EMBL:GFZ16250.1} PE=4
Ach04g05180DH	A	C	161.828830065435	2.63272511466778	82.2307775900512	5.94293730490088	0.511140548563714	11.6268163846525	3.01119615176974e-31	4.80371713640885e-30	Up	-	-	-	-	-	PSS31617.1//Protein ovarian tumor locus like`[Actinidia chinensis var. chinensis]	-	-	tr|A0A2R6RNL1|A0A2R6RNL1_ACTCC//Protein ovarian tumor locus like {ECO:0000313|EMBL:PSS31617.1} OS=Actinidia chinensis var. chinensis (Chinese soft-hair kiwi) ORFNames=CEY00_Acc04892 {ECO:0000313|EMBL:PSS31617.1} PE=4
Ach08g01150DH	A	C	1011.21170322382	16.5549613083587	513.883332266089	5.93265375263528	0.231839736213561	25.5894604157519	1.99874191561744e-144	2.41312897192574e-142	Up	-	GO:0016021//integral component of membrane`cellular_component`The component of a membrane consisting of the gene products and protein complexes having at least some part of their peptide sequence embedded in the hydrophobic region of the membrane. [GOC:dos, GOC:go_curators]	-	-	-	PSS24823.1//F-box protein`[Actinidia chinensis var. chinensis]	PF14476.9//Chloroplast_duf`Petal formation-expressed	-	tr|A0A2R6RB98|A0A2R6RB98_ACTCC//F-box protein {ECO:0000313|EMBL:PSS24823.1} OS=Actinidia chinensis var. chinensis (Chinese soft-hair kiwi) ORFNames=CEY00_Acc09739 {ECO:0000313|EMBL:PSS24823.1} PE=4
Ach26g00780DH	A	C	159.029636151592	2.61202581114661	80.8208309813691	5.91836229296743	0.53741653923358	11.0126165849077	3.32212803002668e-28	4.83211789706823e-27	Up	-	GO:0008194//UDP-glycosyltransferase activity`molecular_function`Catalysis of the transfer of a glycosyl group from a UDP-sugar to a small hydrophobic molecule. [InterPro:IPR004224, PMID:11846783]	K15776//CDOPA5GT`cyclo-DOPA 5-O-glucosyltransferase [EC:2.4.1.-]	ko00965//Betalain biosynthesis`Metabolism`Biosynthesis of other secondary metabolites;ko01100//Metabolic pathways`Metabolism`Global and overview maps;ko01110//Biosynthesis of secondary metabolites`Metabolism`Global and overview maps	-	GFZ18198.1//UDP-Glycosyltransferase superfamily protein`[Actinidia rufa]	-	-	tr|A0A7J0H5B0|A0A7J0H5B0_9ERIC//Glycosyltransferase {ECO:0000256|RuleBase:RU362057} EC=2.4.1.- {ECO:0000256|RuleBase:RU362057} OS=Actinidia rufa ORFNames=Acr_26g0014670 {ECO:0000313|EMBL:GFZ18198.1} PE=3
novel4554	A	C	124.526088349848	2.11611341018969	63.3211008800187	5.88478610136462	0.591328241047087	9.95180965979944	2.4763843271612e-23	3.04993770868186e-22	Up	-	GO:0008194//UDP-glycosyltransferase activity`molecular_function`Catalysis of the transfer of a glycosyl group from a UDP-sugar to a small hydrophobic molecule. [InterPro:IPR004224, PMID:11846783]	K15776//CDOPA5GT`cyclo-DOPA 5-O-glucosyltransferase [EC:2.4.1.-]	ko00965//Betalain biosynthesis`Metabolism`Biosynthesis of other secondary metabolites;ko01100//Metabolic pathways`Metabolism`Global and overview maps;ko01110//Biosynthesis of secondary metabolites`Metabolism`Global and overview maps	-	PSR86851.1//UDP-glycosyltransferase`[Actinidia chinensis var. chinensis]	-	-	tr|A0A2R6P878|A0A2R6P878_ACTCC//Glycosyltransferase {ECO:0000256|RuleBase:RU362057} EC=2.4.1.- {ECO:0000256|RuleBase:RU362057} OS=Actinidia chinensis var. chinensis (Chinese soft-hair kiwi) ORFNames=CEY00_Acc32478 {ECO:0000313|EMBL:PSR86851.1} PE=3
Ach03g16410DH	A	C	11613.6691488609	198.242884577194	5905.95601671905	5.87226299866445	0.134716140521693	43.5898992943527	0	0	Up	-	GO:0003700//DNA-binding transcription factor activity`molecular_function`A transcription regulator activity that modulates transcription of gene sets via selective and non-covalent binding to a specific double-stranded genomic DNA sequence (sometimes referred to as a motif) within a cis-regulatory region. Regulatory regions include promoters (proximal and distal) and enhancers. Genes are transcri…	K13424//WRKY33`WRKY transcription factor 33	ko04016//MAPK signaling pathway - plant`Environmental Information Processing`Signal transduction;ko04626//Plant-pathogen interaction`Organismal Systems`Environmental adaptation	-	PSS32723.1//WRKY transcription factor 33`[Actinidia chinensis var. chinensis]	PF03106.18//WRKY`WRKY DNA -binding domain	WRKY//http://planttfdb.gao-lab.org/family.php?fam=WRKY	tr|A0A2R6RRS8|A0A2R6RRS8_ACTCC//WRKY transcription factor 33 {ECO:0000313|EMBL:PSS32723.1} OS=Actinidia chinensis var. chinensis (Chinese soft-hair kiwi) ORFNames=CEY00_Acc03023 {ECO:0000313|EMBL:PSS32723.1} PE=4
Ach11g09260DH	A	C	60.4604688768833	1.05857345417203	30.7595211655277	5.84308484115428	0.803928776430598	7.26816232042007	3.64410756191116e-13	2.79653446917659e-12	Up	-	GO:0016788//hydrolase activity, acting on ester bonds`molecular_function`Catalysis of the hydrolysis of any ester bond. [GOC:jl]	K21831//choE`cholinesterase	-	-	GFY97102.1//GDSL-like Lipase/Acylhydrolase superfamily protein`[Actinidia rufa]	PF00657.25//Lipase_GDSL`GDSL-like Lipase/Acylhydrolase	-	tr|A0A7J0FEH1|A0A7J0FEH1_9ERIC//GDSL-like Lipase/Acylhydrolase superfamily protein {ECO:0000313|EMBL:GFY97102.1} OS=Actinidia rufa ORFNames=Acr_11g0014080 {ECO:0000313|EMBL:GFY97102.1} PE=3
Ach17g02700DH	A	C	1393.09845196026	24.4038356165673	708.751143788412	5.83466692667809	0.37285311670699	15.6487009635575	3.39070275342759e-55	9.90855818262998e-54	Up	-	GO:0016021//integral component of membrane`cellular_component`The component of a membrane consisting of the gene products and protein complexes having at least some part of their peptide sequence embedded in the hydrophobic region of the membrane. [GOC:dos, GOC:go_curators]	-	-	-	PSS05751.1//Myosin-2 heavy chain, non muscle like`[Actinidia chinensis var. chinensis]	-	-	tr|A0A2R6QCA3|A0A2R6QCA3_ACTCC//Myosin-2 heavy chain, non muscle like {ECO:0000313|EMBL:PSS05751.1} OS=Actinidia chinensis var. chinensis (Chinese soft-hair kiwi) ORFNames=CEY00_Acc19020 {ECO:0000313|EMBL:PSS05751.1} PE=4
Ach02g12390DH	A	C	1134.71335637753	20.2285392159796	577.470947796754	5.80935994179755	0.226294990882239	25.6716241006884	2.42542610839517e-145	2.95603117552086e-143	Up	-	GO:0016021//integral component of membrane`cellular_component`The component of a membrane consisting of the gene products and protein complexes having at least some part of their peptide sequence embedded in the hydrophobic region of the membrane. [GOC:dos, GOC:go_curators]	-	-	-	PSS34283.1//Late embryogenesis abundant protein`[Actinidia chinensis var. chinensis]	PF03168.16//LEA_2`Late embryogenesis abundant protein	-	tr|A0A2R6RW77|A0A2R6RW77_ACTCC//Late embryogenesis abundant protein {ECO:0000313|EMBL:PSS34283.1} OS=Actinidia chinensis var. chinensis (Chinese soft-hair kiwi) ORFNames=CEY00_Acc01379 {ECO:0000313|EMBL:PSS34283.1} PE=4
Ach02g10640DH	A	C	3321.17737026913	59.277141722914	1690.22725599602	5.80688410536523	0.163716784188862	35.4690823798887	1.47366439259022e-275	1.57903139666042e-272	Up	-	GO:0004674//protein serine/threonine kinase activity`molecular_function`Catalysis of the reactions: ATP + protein serine = ADP + protein serine phosphate, and ATP + protein threonine = ADP + protein threonine phosphate. [GOC:bf, PMID:2956925];GO:0016021//integral component of membrane`cellular_component`The component of a membrane consisting of the gene products and protein complexes having at le…	K13430//PBS1`serine/threonine-protein kinase PBS1 [EC:2.7.11.1]	ko04626//Plant-pathogen interaction`Organismal Systems`Environmental adaptation	-	PSS34472.1//Serine/threonine-protein kinase-like protein`[Actinidia chinensis var. chinensis]	PF00069.28//Pkinase`Protein kinase domain;PF07714.20//PK_Tyr_Ser-Thr`Protein tyrosine and serine/threonine kinase	-	tr|A0A2R6RWT5|A0A2R6RWT5_ACTCC//Serine/threonine-protein kinase-like protein {ECO:0000313|EMBL:PSS34472.1} OS=Actinidia chinensis var. chinensis (Chinese soft-hair kiwi) ORFNames=CEY00_Acc01571 {ECO:0000313|EMBL:PSS34472.1} PE=4
Ach23g00250DH	A	C	764.291940209694	13.6116653335718	388.951802771633	5.80687487636999	0.263076911746667	22.0729171473694	5.75557841659351e-108	4.22887013031767e-106	Up	-	GO:0016567//protein ubiquitination`biological_process`The process in which one or more ubiquitin groups are added to a protein. [GOC:ai];GO:0016021//integral component of membrane`cellular_component`The component of a membrane consisting of the gene products and protein complexes having at least some part of their peptide sequence embedded in the hydrophobic region of the membrane. [GOC:dos, GOC:…	K16286//EL5`E3 ubiquitin-protein ligase EL5 [EC:2.3.2.27]	-	-	PSR96971.1//RING-H2 finger protein`[Actinidia chinensis var. chinensis]	PF17123.8//zf-RING_11`RING-like zinc finger;PF13923.9//zf-C3HC4_2`Zinc finger, C3HC4 type (RING finger);PF13639.9//zf-RING_2`Ring finger domain;PF12678.10//zf-rbx1`RING-H2 zinc finger domain	-	tr|A0A2R6PV40|A0A2R6PV40_ACTCC//RING-type E3 ubiquitin transferase {ECO:0000256|ARBA:ARBA00012483} EC=2.3.2.27 {ECO:0000256|ARBA:ARBA00012483} OS=Actinidia chinensis var. chinensis (Chinese soft-hair kiwi) ORFNames=CEY00_Acc27027 {ECO:0000313|EMBL:PSR96971.1} PE=3
Ach07g02560DH	A	C	741.291370702056	13.3848033335308	377.338087017793	5.78969891488421	0.260351329204488	22.2380232610097	1.47304092483481e-109	1.11413883597212e-107	Up	-	GO:0020037//heme binding`molecular_function`Binding to a heme, a compound composed of iron complexed in a porphyrin (tetrapyrrole) ring. [GOC:ai];GO:0006979//response to oxidative stress`biological_process`Any process that results in a change in state or activity of a cell or an organism (in terms of movement, secretion, enzyme production, gene expression, etc.) as a result of oxidative stress, a…	K00430//E1.11.1.7`peroxidase [EC:1.11.1.7]	ko00940//Phenylpropanoid biosynthesis`Metabolism`Biosynthesis of other secondary metabolites;ko01100//Metabolic pathways`Metabolism`Global and overview maps;ko01110//Biosynthesis of secondary metabolites`Metabolism`Global and overview maps	-	GFY90992.1//peroxidase superfamily protein`[Actinidia rufa]	PF00141.26//peroxidase`Peroxidase	-	tr|A0A7J0EX61|A0A7J0EX61_9ERIC//Peroxidase {ECO:0000256|ARBA:ARBA00012313, ECO:0000256|RuleBase:RU362060} EC=1.11.1.7 {ECO:0000256|ARBA:ARBA00012313, ECO:0000256|RuleBase:RU362060} OS=Actinidia rufa ORFNames=Acr_07g0011880 {ECO:0000313|EMBL:GFY90992.1} PE=3
Ach05g05400DH	A	C	15.5300668298562	0.259080975854825	7.89457390285549	5.78775045532697	1.35225340959622	4.28007828581121	1.86827583901829e-05	7.51636130728946e-05	Up	-	GO:0015031//protein transport`biological_process`The directed movement of proteins into, out of or within a cell, or between cells, by means of some agent such as a transporter or pore. [GOC:ai];GO:0006887//exocytosis`biological_process`A process of secretion by a cell that results in the release of intracellular molecules (e.g. hormones, matrix proteins) contained within a membrane-bounded vesic…	K07195//EXOC7, EXO70`exocyst complex component 7	-	-	PSS30314.1//Exocyst complex component EXO70B1 like`[Actinidia chinensis var. chinensis]	PF03081.18//Exo70`Exo70 exocyst complex subunit	-	tr|A0A2R6RJV9|A0A2R6RJV9_ACTCC//Exocyst subunit Exo70 family protein {ECO:0000256|RuleBase:RU365026} OS=Actinidia chinensis var. chinensis (Chinese soft-hair kiwi) ORFNames=CEY00_Acc05553 {ECO:0000313|EMBL:PSS30314.1} PE=3
Ach13g00500DH	A	C	72.2806827660215	1.3110585441843	36.7958706551029	5.78133497504818	0.713483508166112	8.10296931727002	5.36337684878097e-16	4.71859729877699e-15	Up	-	GO:0010227//floral organ abscission`biological_process`The controlled shedding of floral organs. [GOC:PO_curators, PMID:12972671, PO:0025395];GO:0005615//extracellular space`cellular_component`That part of a multicellular organism outside the cells proper, usually taken to be outside the plasma membranes, and occupied by fluid. [ISBN:0198547684]	-	-	-	GFZ00322.1//hypothetical protein Acr_13g0017210`[Actinidia rufa]	-	-	tr|A0A7J0FNM9|A0A7J0FNM9_9ERIC//Uncharacterized protein {ECO:0000313|EMBL:GFZ00322.1} OS=Actinidia rufa ORFNames=Acr_13g0017210 {ECO:0000313|EMBL:GFZ00322.1} PE=4
Ach03g09860DH	A	C	171.288694766537	3.14635817684362	87.2175264716904	5.76267247647204	0.469450418742525	12.2753591144045	1.22845522052931e-34	2.16228298775713e-33	Up	-	-	-	-	-	-	-	-	-
novel370	A	C	15.0026256035899	0.259080975854825	7.63085328972236	5.73832693063601	1.43210489262662	4.00691804083662	6.15161975816895e-05	0.000230571423554982	Up	-	GO:0031012//extracellular matrix`cellular_component`A structure lying external to one or more cells, which provides structural support, biochemical or biomechanical cues for cells or tissues. [GOC:BHF, GOC:mah, GOC:rph, NIF_Subcellular:nlx_subcell_20090513, PMID:21123617, PMID:28089324];GO:0004222//metalloendopeptidase activity`molecular_function`Catalysis of the hydrolysis of internal, alpha-pep…	K07761//5MMP`metalloendoproteinase 5-MMP [EC:3.4.24.-]	-	-	PSS33741.1//Metalloendoproteinase`[Actinidia chinensis var. chinensis]	PF00413.27//Peptidase_M10`Matrixin	-	tr|A0A7J0DAL0|A0A7J0DAL0_9ERIC//ZnMc domain-containing protein {ECO:0000259|SMART:SM00235} OS=Actinidia rufa ORFNames=Acr_00g0015410 {ECO:0000313|EMBL:GFS31062.1} PE=3
Ach12g08060DH	A	C	154.262817129419	2.89335633775416	78.5780867335867	5.73598342409997	0.519059657289729	11.0507209403451	2.17461447547903e-28	3.17921465897775e-27	Up	-	GO:0004842//ubiquitin-protein transferase activity`molecular_function`Catalysis of the transfer of ubiquitin from one protein to another via the reaction X-Ub + Y --> Y-Ub + X, where both X-Ub and Y-Ub are covalent linkages. [GOC:BioGRID, GOC:jh2, PMID:9635407]	K24764//WDSUB1`WD repeat, SAM and U-box domain-containing protein 1	-	-	PSS15861.1//E3 ubiquitin-protein like`[Actinidia chinensis var. chinensis]	PF04564.18//U-box`U-box domain	-	tr|A0A2R6QVT6|A0A2R6QVT6_ACTCC//RING-type E3 ubiquitin transferase {ECO:0000256|ARBA:ARBA00012483} EC=2.3.2.27 {ECO:0000256|ARBA:ARBA00012483} OS=Actinidia chinensis var. chinensis (Chinese soft-hair kiwi) ORFNames=CEY00_Acc13356 {ECO:0000313|EMBL:PSS15861.1} PE=4
Ach08g13770DH	A	C	2153.70433886122	41.2142606572406	1097.45929975923	5.70681206022533	0.165040503186173	34.5782517021763	5.36393625564378e-262	3.83163846528154e-259	Up	-	GO:0008194//UDP-glycosyltransferase activity`molecular_function`Catalysis of the transfer of a glycosyl group from a UDP-sugar to a small hydrophobic molecule. [InterPro:IPR004224, PMID:11846783]	K21371//UGT75L6, UGTCs2`crocetin glucosyltransferase [EC:2.4.1.271]	ko00999//Podophyllotoxin biosynthesis`Metabolism`Biosynthesis of other secondary metabolites;ko01100//Metabolic pathways`Metabolism`Global and overview maps;ko01110//Biosynthesis of secondary metabolites`Metabolism`Global and overview maps	-	PSS23931.1//Crocetin glucosyltransferase`[Actinidia chinensis var. chinensis]	-	-	tr|A0A2R6R8Q2|A0A2R6R8Q2_ACTCC//Glycosyltransferase {ECO:0000256|RuleBase:RU362057} EC=2.4.1.- {ECO:0000256|RuleBase:RU362057} OS=Actinidia chinensis var. chinensis (Chinese soft-hair kiwi) ORFNames=CEY00_Acc08787 {ECO:0000313|EMBL:PSS23931.1} PE=3
Ach24g04200DH	A	C	269.180880511202	5.23517639766958	137.208028454436	5.67930451744835	0.371627653026176	15.2822441258114	1.00422106758453e-52	2.78882818293778e-51	Up	-	-	-	-	-	-	-	-	-
Ach23g14120DH	A	C	107.340872080296	2.08881822082596	54.7148451505609	5.67597426548606	0.580783162679676	9.77296628107757	1.47081482512872e-22	1.75270964054727e-21	Up	-	GO:0005737//cytoplasm`cellular_component`The contents of a cell excluding the plasma membrane and nucleus, but including other subcellular structures. [ISBN:0198547684]	K13993//HSP20`HSP20 family protein	ko04141//Protein processing in endoplasmic reticulum`Genetic Information Processing`Folding, sorting and degradation	-	PSR95120.1//Alpha crystallin/Hsp20 domain protein`[Actinidia chinensis var. chinensis]	PF00011.24//HSP20`Hsp20/alpha crystallin family;PF17886.4//ArsA_HSP20`HSP20-like domain found in ArsA	-	tr|A0A7J0GR15|A0A7J0GR15_9ERIC//Heat shock protein 17.4 {ECO:0000313|EMBL:GFZ13242.1} OS=Actinidia rufa ORFNames=Acr_23g0016270 {ECO:0000313|EMBL:GFZ13242.1} PE=3
novel3135	A	C	404.932232641144	8.11482421466144	206.523528427903	5.63573532884192	0.321751799834618	17.5157849365216	1.08577959277686e-68	4.14271632163944e-67	Up	-	-	-	-	-	PSR95849.1//hypothetical protein CEY00_Acc21982`[Actinidia chinensis var. chinensis]	-	-	tr|A0A2R6PS39|A0A2R6PS39_ACTCC//Uncharacterized protein {ECO:0000313|EMBL:PSR95849.1} OS=Actinidia chinensis var. chinensis (Chinese soft-hair kiwi) ORFNames=CEY00_Acc21982 {ECO:0000313|EMBL:PSR95849.1} PE=4
Ach01g08660DH	A	C	90.8033397046697	1.83478288358213	46.3190612941259	5.62469833895514	0.612152046624872	9.1884007739044	3.98724864421437e-20	4.26877960593741e-19	Up	-	-	-	-	-	PSS30206.1//VQ motif-containing protein`[Actinidia chinensis var. chinensis]	-	-	tr|A0A2R6S171|A0A2R6S171_ACTCC//VQ motif-containing protein {ECO:0000313|EMBL:PSS36016.1} OS=Actinidia chinensis var. chinensis (Chinese soft-hair kiwi) {ECO:0000313|EMBL:PSS30206.1} PE=4
Ach13g04060DH	A	C	3549.33372343682	71.9571350209876	1810.6454292289	5.62435753129882	0.135402152791684	41.5381691896133	0	0	Up	-	GO:0051087//chaperone binding`molecular_function`Binding to a chaperone protein, a class of proteins that bind to nascent or unfolded polypeptides and ensure correct folding or transport. [PMID:10585443]	-	-	-	PSS13702.1//BAG family molecular chaperone regulator 5 like`[Actinidia chinensis var. chinensis]	PF02179.19//BAG`BAG domain	-	tr|A0A2R6QRG5|A0A2R6QRG5_ACTCC//BAG family molecular chaperone regulator 5 like {ECO:0000313|EMBL:PSS13702.1} OS=Actinidia chinensis var. chinensis (Chinese soft-hair kiwi) ORFNames=CEY00_Acc14311 {ECO:0000313|EMBL:PSS13702.1} PE=4
Ach29g04160DH	A	C	1213.77766461278	24.6167453915243	619.197205002151	5.62042707523802	0.208112792350371	27.0066391006646	1.23503170469062e-160	1.90180091723498e-158	Up	-	GO:0004842//ubiquitin-protein transferase activity`molecular_function`Catalysis of the transfer of ubiquitin from one protein to another via the reaction X-Ub + Y --> Y-Ub + X, where both X-Ub and Y-Ub are covalent linkages. [GOC:BioGRID, GOC:jh2, PMID:9635407]	K24764//WDSUB1`WD repeat, SAM and U-box domain-containing protein 1	-	-	PSR84887.1//U-box domain-containing protein`[Actinidia chinensis var. chinensis]	PF04564.18//U-box`U-box domain	-	tr|A0A2R6P3N3|A0A2R6P3N3_ACTCC//RING-type E3 ubiquitin transferase {ECO:0000256|ARBA:ARBA00012483} EC=2.3.2.27 {ECO:0000256|ARBA:ARBA00012483} OS=Actinidia chinensis var. chinensis (Chinese soft-hair kiwi) ORFNames=CEY00_Acc32864 {ECO:0000313|EMBL:PSR84887.1} PE=4
Ach26g00510DH	A	C	51.2853433711198	1.04641518064129	26.1658792758805	5.60703867694894	0.818318564896554	6.85190208003865	7.28744352917031e-12	5.18549800210691e-11	Up	-	GO:0016021//integral component of membrane`cellular_component`The component of a membrane consisting of the gene products and protein complexes having at least some part of their peptide sequence embedded in the hydrophobic region of the membrane. [GOC:dos, GOC:go_curators]	K23877//AXY4, AXY4L`xyloglucan O-acetyltransferase	-	-	PSR90237.1//Protein trichome birefringence like`[Actinidia chinensis var. chinensis]	PF14416.9//PMR5N`PMR5 N terminal Domain;PF13839.9//PC-Esterase`GDSL/SGNH-like Acyl-Esterase family found in Pmr5 and Cas1p	-	tr|A0A2R6PFS2|A0A2R6PFS2_ACTCC//Protein trichome birefringence like {ECO:0000313|EMBL:PSR90237.1} OS=Actinidia chinensis var. chinensis (Chinese soft-hair kiwi) ORFNames=CEY00_Acc30437 {ECO:0000313|EMBL:PSR90237.1} PE=3
Ach22g04950DH	A	C	2753.6346594047	57.1999650265416	1405.41731221562	5.58828013137989	0.158938572350268	35.1599995441287	8.17653554033198e-271	7.25061337776474e-268	Up	-	GO:0015031//protein transport`biological_process`The directed movement of proteins into, out of or within a cell, or between cells, by means of some agent such as a transporter or pore. [GOC:ai];GO:0006887//exocytosis`biological_process`A process of secretion by a cell that results in the release of intracellular molecules (e.g. hormones, matrix proteins) contained within a membrane-bounded vesic…	K07195//EXOC7, EXO70`exocyst complex component 7	-	-	PSR98237.1//Exocyst complex component EXO70A1 like`[Actinidia chinensis var. chinensis]	PF03081.18//Exo70`Exo70 exocyst complex subunit	-	tr|A0A2R6PWU9|A0A2R6PWU9_ACTCC//Exocyst subunit Exo70 family protein {ECO:0000256|RuleBase:RU365026} OS=Actinidia chinensis var. chinensis (Chinese soft-hair kiwi) ORFNames=CEY00_Acc24839 {ECO:0000313|EMBL:PSR98237.1} PE=3
Ach12g10190DH	A	C	25.2278736354879	0.528253228931641	12.8780634322098	5.57773155297985	1.1808275517234	4.72357843009271	2.31730531523915e-06	1.04382244678035e-05	Up	-	-	-	-	-	KAH7856016.1//hypothetical protein Vadar_031625`[Vaccinium darrowii]	-	-	tr|A0A5J4ZGH4|A0A5J4ZGH4_9ASTE//Uncharacterized protein {ECO:0000313|EMBL:KAA8517099.1} OS=Nyssa sinensis ORFNames=F0562_017392 {ECO:0000313|EMBL:KAA8517099.1} PE=4;tr|A0A061EVZ9|A0A061EVZ9_THECC//Uncharacterized protein {ECO:0000313|EMBL:EOY09240.1} OS=Theobroma cacao (Cacao) (Cocoa) ORFNames=TCM_024641 {ECO:0000313|EMBL:EOY09240.1} PE=4
Ach28g05580DH	A	C	764.345748408132	16.2898011957385	390.317774801935	5.55189785659796	0.22753530832887	24.4001596823535	1.70352094261429e-131	1.76644131291408e-129	Up	-	GO:0004842//ubiquitin-protein transferase activity`molecular_function`Catalysis of the transfer of ubiquitin from one protein to another via the reaction X-Ub + Y --> Y-Ub + X, where both X-Ub and Y-Ub are covalent linkages. [GOC:BioGRID, GOC:jh2, PMID:9635407]	K24764//WDSUB1`WD repeat, SAM and U-box domain-containing protein 1	-	-	PSR86441.1//E3 ubiquitin-protein like`[Actinidia chinensis var. chinensis]	PF04564.18//U-box`U-box domain	-	tr|A0A2R6P721|A0A2R6P721_ACTCC//RING-type E3 ubiquitin transferase {ECO:0000256|ARBA:ARBA00012483} EC=2.3.2.27 {ECO:0000256|ARBA:ARBA00012483} OS=Actinidia chinensis var. chinensis (Chinese soft-hair kiwi) ORFNames=CEY00_Acc32063 {ECO:0000313|EMBL:PSR86441.1} PE=4
Ach09g06800DH	A	C	5559.36844813064	120.041	2839.70485416297	5.53305079204037	0.328584664147997	16.8390414884008	1.2626518923547e-63	4.41773551888346e-62	Up	-	GO:0005773//vacuole`cellular_component`A closed structure, found only in eukaryotic cells, that is completely surrounded by unit membrane and contains liquid material. Cells contain one or several vacuoles, that may have different functions from each other. Vacuoles have a diverse array of functions. They can act as a storage organelle for nutrients or waste products, as a degradative compartment…	K06900//capV`cGAMP-activated phospholipase [EC:3.1.1.32 3.1.1.-]	ko00564//Glycerophospholipid metabolism`Metabolism`Lipid metabolism;ko00592//alpha-Linolenic acid metabolism`Metabolism`Lipid metabolism;ko01100//Metabolic pathways`Metabolism`Global and overview maps;ko01110//Biosynthesis of secondary metabolites`Metabolism`Global and overview maps	-	PSS21310.1//Patatin-like protein`[Actinidia chinensis var. chinensis];GFY93842.1//phospholipase A 2A`[Actinidia rufa];GFY93841.1//acyl transferase/acyl hydrolase/lysophospholipase superfamily protein`[Actinidia rufa]	PF01734.25//Patatin`Patatin-like phospholipase	-	tr|A0A2R6R5M3|A0A2R6R5M3_ACTCC//Patatin {ECO:0000256|RuleBase:RU361262} EC=3.1.1.- {ECO:0000256|RuleBase:RU361262} OS=Actinidia chinensis var. chinensis (Chinese soft-hair kiwi) ORFNames=CEY00_Acc10352 {ECO:0000313|EMBL:PSS21310.1} PE=3;tr|A0A7J0F561|A0A7J0F561_9ERIC//Phospholipase A 2A {ECO:0000313|EMBL:GFY93842.1} OS=Actinidia rufa ORFNames=Acr_09g0002880 {ECO:0000313|EMBL:GFY93842.1} PE=4;tr|A…
Ach08g00740DH	A	C	363.452298898834	7.88705056862696	185.66967473373	5.52836429977811	0.337306212209882	16.3897494314104	2.26375798792233e-60	7.37830170055903e-59	Up	-	GO:0003677//DNA binding`molecular_function`Any molecular function by which a gene product interacts selectively and non-covalently with DNA (deoxyribonucleic acid). [GOC:dph, GOC:jl, GOC:tb, GOC:vw]	-	-	-	PSS24788.1//Major DNA-binding protein`[Actinidia chinensis var. chinensis]	PF04720.15//PDDEXK_6`PDDEXK-like family of unknown function	-	tr|A0A2R6RB89|A0A2R6RB89_ACTCC//Major DNA-binding protein {ECO:0000313|EMBL:PSS24788.1} OS=Actinidia chinensis var. chinensis (Chinese soft-hair kiwi) ORFNames=CEY00_Acc09705 {ECO:0000313|EMBL:PSS24788.1} PE=4
Ach04g00930DH	A	C	217.241385516551	4.75582930761633	110.998607412084	5.51465531274735	1.21075232145911	4.55473445312207	5.24517950332156e-06	2.26279208366746e-05	Up	-	GO:0016829//lyase activity`molecular_function`Catalysis of the cleavage of C-C, C-O, C-N and other bonds by other means than by hydrolysis or oxidation, or conversely adding a group to a double bond. They differ from other enzymes in that two substrates are involved in one reaction direction, but only one in the other direction. When acting on the single substrate, a molecule is eliminated and th…	K01581//E4.1.1.17, ODC1, speC, speF`ornithine decarboxylase [EC:4.1.1.17]	ko00330//Arginine and proline metabolism`Metabolism`Amino acid metabolism;ko00480//Glutathione metabolism`Metabolism`Metabolism of other amino acids;ko01100//Metabolic pathways`Metabolism`Global and overview maps;ko01110//Biosynthesis of secondary metabolites`Metabolism`Global and overview maps	-	PSS31218.1//Ornithine decarboxylase`[Actinidia chinensis var. chinensis]	PF00278.25//Orn_DAP_Arg_deC`Pyridoxal-dependent decarboxylase, C-terminal sheet domain;PF02784.19//Orn_Arg_deC_N`Pyridoxal-dependent decarboxylase, pyridoxal binding domain	-	tr|A0A2R6RMG6|A0A2R6RMG6_ACTCC//Ornithine decarboxylase {ECO:0000313|EMBL:PSS31218.1} OS=Actinidia chinensis var. chinensis (Chinese soft-hair kiwi) ORFNames=CEY00_Acc04514 {ECO:0000313|EMBL:PSS31218.1} PE=3
novel1507	A	C	644.883016457221	14.2071839638388	329.54510021053	5.50554695078992	0.256833099526747	21.4362827880624	6.1320481146164e-102	4.11727805001241e-100	Up	-	GO:0046872//metal ion binding`molecular_function`Binding to a metal ion. [GOC:ai];GO:0016491//oxidoreductase activity`molecular_function`Catalysis of an oxidation-reduction (redox) reaction, a reversible chemical reaction in which the oxidation state of an atom or atoms within a molecule is altered. One substrate acts as a hydrogen or electron donor and becomes oxidized, while the other acts as h…	K24028//DMR6, DLO`salicylic acid 3-hydroxylase [EC:1.14.11.-]	-	-	GFY94934.1//hypothetical protein Acr_10g0003190`[Actinidia rufa];PSS02799.1//Protein DMR6-LIKE OXYGENASE 2 like`[Actinidia chinensis var. chinensis]	PF14226.9//DIOX_N`non-haem dioxygenase in morphine synthesis N-terminal;PF03171.23//2OG-FeII_Oxy`2OG-Fe(II) oxygenase superfamily	-	tr|A0A2R6Q6A5|A0A2R6Q6A5_ACTCC//Protein DMR6-LIKE OXYGENASE 2 like {ECO:0000313|EMBL:PSS02799.1} OS=Actinidia chinensis var. chinensis (Chinese soft-hair kiwi) ORFNames=CEY00_Acc06794 {ECO:0000313|EMBL:PSS02799.1} PE=3;tr|A0A7J0F8A1|A0A7J0F8A1_9ERIC//Fe2OG dioxygenase domain-containing protein {ECO:0000259|PROSITE:PS51471} OS=Actinidia rufa ORFNames=Acr_10g0003190 {ECO:0000313|EMBL:GFY94934.1} PE…
Ach02g07970DH	A	C	11774.7420942001	260.264910814532	6017.50350250731	5.4995178259386	0.111716554321228	49.2274207645662	0	0	Up	-	GO:0003700//DNA-binding transcription factor activity`molecular_function`A transcription regulator activity that modulates transcription of gene sets via selective and non-covalent binding to a specific double-stranded genomic DNA sequence (sometimes referred to as a motif) within a cis-regulatory region. Regulatory regions include promoters (proximal and distal) and enhancers. Genes are transcri…	K13424//WRKY33`WRKY transcription factor 33	ko04016//MAPK signaling pathway - plant`Environmental Information Processing`Signal transduction;ko04626//Plant-pathogen interaction`Organismal Systems`Environmental adaptation	-	PSS34731.1//WRKY transcription factor 33`[Actinidia chinensis var. chinensis]	PF03106.18//WRKY`WRKY DNA -binding domain	WRKY//http://planttfdb.gao-lab.org/family.php?fam=WRKY	tr|A0A2R6RXJ7|A0A2R6RXJ7_ACTCC//WRKY transcription factor 33 {ECO:0000313|EMBL:PSS34731.1} OS=Actinidia chinensis var. chinensis (Chinese soft-hair kiwi) ORFNames=CEY00_Acc01838 {ECO:0000313|EMBL:PSS34731.1} PE=4
Ach22g04940DH	A	C	780.091233059265	17.2807143516589	398.685973705462	5.49266776523888	0.249253196035739	22.0364988397233	1.28714185312303e-107	9.4302392862997e-106	Up	-	GO:0015031//protein transport`biological_process`The directed movement of proteins into, out of or within a cell, or between cells, by means of some agent such as a transporter or pore. [GOC:ai];GO:0006887//exocytosis`biological_process`A process of secretion by a cell that results in the release of intracellular molecules (e.g. hormones, matrix proteins) contained within a membrane-bounded vesic…	K07195//EXOC7, EXO70`exocyst complex component 7	-	-	PSR98236.1//Exocyst complex component EXO70A1 like`[Actinidia chinensis var. chinensis]	PF03081.18//Exo70`Exo70 exocyst complex subunit	-	tr|A0A2R6PWU4|A0A2R6PWU4_ACTCC//Exocyst subunit Exo70 family protein {ECO:0000256|RuleBase:RU365026} OS=Actinidia chinensis var. chinensis (Chinese soft-hair kiwi) ORFNames=CEY00_Acc24838 {ECO:0000313|EMBL:PSR98236.1} PE=3
novel1197	A	C	70.9696687358596	1.56457713235094	36.2671229341053	5.49153448449479	0.673510666683691	8.15359690075086	3.53256962868585e-16	3.13469843241151e-15	Up	-	GO:0008270//zinc ion binding`molecular_function`Binding to a zinc ion (Zn). [GOC:ai];GO:0016491//oxidoreductase activity`molecular_function`Catalysis of an oxidation-reduction (redox) reaction, a reversible chemical reaction in which the oxidation state of an atom or atoms within a molecule is altered. One substrate acts as a hydrogen or electron donor and becomes oxidized, while the other acts a…	K23232//10HGO`8-hydroxygeraniol dehydrogenase [EC:1.1.1.324]	ko00902//Monoterpenoid biosynthesis`Metabolism`Metabolism of terpenoids and polyketides;ko01100//Metabolic pathways`Metabolism`Global and overview maps;ko01110//Biosynthesis of secondary metabolites`Metabolism`Global and overview maps	-	GFY94101.1//cinnamyl alcohol dehydrogenase 8`[Actinidia rufa];PSS21467.1//Mannitol dehydrogenase`[Actinidia chinensis var. chinensis];PSS21469.1//Mannitol dehydrogenase`[Actinidia chinensis var. chinensis]	PF08240.15//ADH_N`Alcohol dehydrogenase GroES-like domain	-	tr|A0A2R6R629|A0A2R6R629_ACTCC//Mannitol dehydrogenase {ECO:0000313|EMBL:PSS21469.1} OS=Actinidia chinensis var. chinensis (Chinese soft-hair kiwi) ORFNames=CEY00_Acc10513 {ECO:0000313|EMBL:PSS21469.1} PE=3;tr|A0A7J0F632|A0A7J0F632_9ERIC//Cinnamyl alcohol dehydrogenase 8 {ECO:0000313|EMBL:GFY94101.1} OS=Actinidia rufa ORFNames=Acr_09g0005470 {ECO:0000313|EMBL:GFY94101.1} PE=4;tr|A0A2R6R647|A0A2R6…
Ach18g07580DH	A	C	5169.35902759891	115.326312745649	2642.34267017228	5.48535675541072	0.177638974419056	30.879241300226	2.26957204402746e-209	7.38788793471014e-207	Up	-	GO:0016021//integral component of membrane`cellular_component`The component of a membrane consisting of the gene products and protein complexes having at least some part of their peptide sequence embedded in the hydrophobic region of the membrane. [GOC:dos, GOC:go_curators]	-	-	-	PSS04406.1//Late embryogenesis abundant protein`[Actinidia chinensis var. chinensis]	PF03168.16//LEA_2`Late embryogenesis abundant protein	-	tr|A0A2R6Q937|A0A2R6Q937_ACTCC//Late embryogenesis abundant protein {ECO:0000313|EMBL:PSS04406.1} OS=Actinidia chinensis var. chinensis (Chinese soft-hair kiwi) ORFNames=CEY00_Acc20260 {ECO:0000313|EMBL:PSS04406.1} PE=4
novel2245	A	C	46.8889052714083	1.0363239034193	23.9626145874138	5.48039085606573	0.820400055733824	6.68014442193532	2.38706889776384e-11	1.63564784905129e-10	Up	-	GO:0004364//glutathione transferase activity`molecular_function`Catalysis of the reaction: R-X + glutathione = H-X + R-S-glutathione. R may be an aliphatic, aromatic or heterocyclic group; X may be a sulfate, nitrile or halide group. [EC:2.5.1.18];GO:0006749//glutathione metabolic process`biological_process`The chemical reactions and pathways involving glutathione, the tripeptide glutamylcysteiny…	K00799//GST, gst`glutathione S-transferase [EC:2.5.1.18]	ko00480//Glutathione metabolism`Metabolism`Metabolism of other amino acids;ko01100//Metabolic pathways`Metabolism`Global and overview maps	-	PSS13551.1//Glutathione S-transferase like, partial`[Actinidia chinensis var. chinensis]	PF02798.23//GST_N`Glutathione S-transferase, N-terminal domain;PF13417.9//GST_N_3`Glutathione S-transferase, N-terminal domain;PF13409.9//GST_N_2`Glutathione S-transferase, N-terminal domain	-	tr|A0A2R6QR17|A0A2R6QR17_ACTCC//Glutathione transferase {ECO:0000256|ARBA:ARBA00012452} EC=2.5.1.18 {ECO:0000256|ARBA:ARBA00012452} Fragment OS=Actinidia chinensis var. chinensis (Chinese soft-hair kiwi) ORFNames=CEY00_Acc14162 {ECO:0000313|EMBL:PSS13551.1} PE=4
Ach25g08240DH	A	C	46.559522816636	1.0363239034193	23.7979233600276	5.47250484261805	0.824573688945889	6.63676869148462	3.20634198320495e-11	2.17328124512648e-10	Up	-	GO:0005634//nucleus`cellular_component`A membrane-bounded organelle of eukaryotic cells in which chromosomes are housed and replicated. In most cells, the nucleus contains all of the cell's chromosomes except the organellar chromosomes, and is the site of RNA synthesis and processing. In some species, or in specialized cell types, RNA metabolism or DNA replication may be absent. [GOC:go_curators]…	-	-	-	PSR91172.1//NRR repressor like`[Actinidia chinensis var. chinensis]	PF15699.8//NPR1_interact`NPR1 interacting	-	tr|A0A2R6PH28|A0A2R6PH28_ACTCC//NRR repressor like {ECO:0000313|EMBL:PSR91172.1} OS=Actinidia chinensis var. chinensis (Chinese soft-hair kiwi) ORFNames=CEY00_Acc28514 {ECO:0000313|EMBL:PSR91172.1} PE=3
Ach14g05030DH	A	C	22.8269510960098	0.523207590320645	11.6750793431652	5.44308936286856	1.14173511289885	4.76738369642381	1.86633667096917e-06	8.49313640605966e-06	Up	-	GO:0003700//DNA-binding transcription factor activity`molecular_function`A transcription regulator activity that modulates transcription of gene sets via selective and non-covalent binding to a specific double-stranded genomic DNA sequence (sometimes referred to as a motif) within a cis-regulatory region. Regulatory regions include promoters (proximal and distal) and enhancers. Genes are transcri…	K09286//EREBP`EREBP-like factor	-	-	PSS11444.1//Dehydration-responsive element-binding protein like`[Actinidia chinensis var. chinensis]	PF00847.23//AP2`AP2 domain	ERF//http://planttfdb.gao-lab.org/family.php?fam=ERF;AP2//http://planttfdb.gao-lab.org/family.php?fam=AP2	tr|A0A2R6QNF8|A0A2R6QNF8_ACTCC//Dehydration-responsive element-binding protein like {ECO:0000313|EMBL:PSS11444.1} OS=Actinidia chinensis var. chinensis (Chinese soft-hair kiwi) ORFNames=CEY00_Acc15719 {ECO:0000313|EMBL:PSS11444.1} PE=3
Ach25g10040DH	A	C	2721.06902630141	62.7066537183522	1391.88784000988	5.43853521692677	0.181453115642618	29.9721236401268	2.26595517783912e-197	6.26573154336676e-195	Up	-	GO:0004842//ubiquitin-protein transferase activity`molecular_function`Catalysis of the transfer of ubiquitin from one protein to another via the reaction X-Ub + Y --> Y-Ub + X, where both X-Ub and Y-Ub are covalent linkages. [GOC:BioGRID, GOC:jh2, PMID:9635407]	K24764//WDSUB1`WD repeat, SAM and U-box domain-containing protein 1	-	-	PSR91021.1//U-box domain-containing protein`[Actinidia chinensis var. chinensis]	PF04564.18//U-box`U-box domain	-	tr|A0A2R6PGL5|A0A2R6PGL5_ACTCC//RING-type E3 ubiquitin transferase {ECO:0000256|ARBA:ARBA00012483} EC=2.3.2.27 {ECO:0000256|ARBA:ARBA00012483} OS=Actinidia chinensis var. chinensis (Chinese soft-hair kiwi) ORFNames=CEY00_Acc28361 {ECO:0000313|EMBL:PSR91021.1} PE=4
Ach22g11350DH	A	C	22.7676658053676	0.528769978008829	11.6482178916882	5.43232236736429	1.15360017053205	4.70901661262657	2.48914785550732e-06	1.11623755986629e-05	Up	-	GO:0003700//DNA-binding transcription factor activity`molecular_function`A transcription regulator activity that modulates transcription of gene sets via selective and non-covalent binding to a specific double-stranded genomic DNA sequence (sometimes referred to as a motif) within a cis-regulatory region. Regulatory regions include promoters (proximal and distal) and enhancers. Genes are transcri…	K14516//ERF1`ethylene-responsive transcription factor 1	ko04016//MAPK signaling pathway - plant`Environmental Information Processing`Signal transduction;ko04075//Plant hormone signal transduction`Environmental Information Processing`Signal transduction	-	PSR98814.1//Ethylene-responsive transcription factor 1B like`[Actinidia chinensis var. chinensis]	PF00847.23//AP2`AP2 domain	AP2//http://planttfdb.gao-lab.org/family.php?fam=AP2;ERF//http://planttfdb.gao-lab.org/family.php?fam=ERF;RAV//http://planttfdb.gao-lab.org/family.php?fam=RAV	tr|A0A2R6PYI7|A0A2R6PYI7_ACTCC//Ethylene-responsive transcription factor 1B like {ECO:0000313|EMBL:PSR98814.1} OS=Actinidia chinensis var. chinensis (Chinese soft-hair kiwi) {ECO:0000313|EMBL:PSR98815.1} PE=4
Ach20g07600DH	A	C	147.607003618411	3.41100154038662	75.5090025793987	5.43208837414251	0.463866831837728	11.7104479158854	1.12682753106939e-31	1.82133857881712e-30	Up	-	GO:0004842//ubiquitin-protein transferase activity`molecular_function`Catalysis of the transfer of ubiquitin from one protein to another via the reaction X-Ub + Y --> Y-Ub + X, where both X-Ub and Y-Ub are covalent linkages. [GOC:BioGRID, GOC:jh2, PMID:9635407]	K24764//WDSUB1`WD repeat, SAM and U-box domain-containing protein 1	-	-	PSS15861.1//E3 ubiquitin-protein like`[Actinidia chinensis var. chinensis]	PF04564.18//U-box`U-box domain	-	tr|A0A2R6QVT6|A0A2R6QVT6_ACTCC//RING-type E3 ubiquitin transferase {ECO:0000256|ARBA:ARBA00012483} EC=2.3.2.27 {ECO:0000256|ARBA:ARBA00012483} OS=Actinidia chinensis var. chinensis (Chinese soft-hair kiwi) ORFNames=CEY00_Acc13356 {ECO:0000313|EMBL:PSS15861.1} PE=4
Ach05g02340DH	A	C	1698.11131621738	39.3141575164709	868.712736866925	5.43069994629537	0.185314225131489	29.3053592752636	8.86240921216655e-189	2.21267684757354e-186	Up	-	GO:0004842//ubiquitin-protein transferase activity`molecular_function`Catalysis of the transfer of ubiquitin from one protein to another via the reaction X-Ub + Y --> Y-Ub + X, where both X-Ub and Y-Ub are covalent linkages. [GOC:BioGRID, GOC:jh2, PMID:9635407]	K24764//WDSUB1`WD repeat, SAM and U-box domain-containing protein 1	-	-	PSS30062.1//U-box domain-containing protein`[Actinidia chinensis var. chinensis]	PF04564.18//U-box`U-box domain	-	tr|A0A2R6RJ61|A0A2R6RJ61_ACTCC//RING-type E3 ubiquitin transferase {ECO:0000256|ARBA:ARBA00012483} EC=2.3.2.27 {ECO:0000256|ARBA:ARBA00012483} OS=Actinidia chinensis var. chinensis (Chinese soft-hair kiwi) ORFNames=CEY00_Acc05358 {ECO:0000313|EMBL:PSS30062.1} PE=4
Ach13g09730DH	A	C	656.341100163431	15.2186745711194	335.779887367275	5.42856972905212	0.251382916970934	21.5948235244632	2.00909639527884e-103	1.3704488833154e-101	Up	-	GO:0003700//DNA-binding transcription factor activity`molecular_function`A transcription regulator activity that modulates transcription of gene sets via selective and non-covalent binding to a specific double-stranded genomic DNA sequence (sometimes referred to as a motif) within a cis-regulatory region. Regulatory regions include promoters (proximal and distal) and enhancers. Genes are transcri…	K13424//WRKY33`WRKY transcription factor 33	ko04016//MAPK signaling pathway - plant`Environmental Information Processing`Signal transduction;ko04626//Plant-pathogen interaction`Organismal Systems`Environmental adaptation	-	PSS14181.1//WRKY transcription factor`[Actinidia chinensis var. chinensis]	PF03106.18//WRKY`WRKY DNA -binding domain	WRKY//http://planttfdb.gao-lab.org/family.php?fam=WRKY	tr|A0A2R6QST4|A0A2R6QST4_ACTCC//WRKY transcription factor {ECO:0000313|EMBL:PSS14181.1} OS=Actinidia chinensis var. chinensis (Chinese soft-hair kiwi) ORFNames=CEY00_Acc14802 {ECO:0000313|EMBL:PSS14181.1} PE=4
Ach07g02550DH	A	C	1041.90250823149	24.6581439985666	533.28032611503	5.39915122683862	0.204748487750168	26.3696757234495	3.05317282992814e-153	4.22125766099096e-151	Up	-	GO:0020037//heme binding`molecular_function`Binding to a heme, a compound composed of iron complexed in a porphyrin (tetrapyrrole) ring. [GOC:ai];GO:0006979//response to oxidative stress`biological_process`Any process that results in a change in state or activity of a cell or an organism (in terms of movement, secretion, enzyme production, gene expression, etc.) as a result of oxidative stress, a…	K00430//E1.11.1.7`peroxidase [EC:1.11.1.7]	ko00940//Phenylpropanoid biosynthesis`Metabolism`Biosynthesis of other secondary metabolites;ko01100//Metabolic pathways`Metabolism`Global and overview maps;ko01110//Biosynthesis of secondary metabolites`Metabolism`Global and overview maps	-	PSS26837.1//Lignin-forming anionic peroxidase`[Actinidia chinensis var. chinensis]	PF00141.26//peroxidase`Peroxidase	-	tr|A0A2R6RE58|A0A2R6RE58_ACTCC//Peroxidase {ECO:0000256|ARBA:ARBA00012313, ECO:0000256|RuleBase:RU362060} EC=1.11.1.7 {ECO:0000256|ARBA:ARBA00012313, ECO:0000256|RuleBase:RU362060} OS=Actinidia chinensis var. chinensis (Chinese soft-hair kiwi) ORFNames=CEY00_Acc08132 {ECO:0000313|EMBL:PSS26837.1} PE=3
Ach19g03630DH	A	C	54.9051359984098	1.32166657048348	28.1134012844466	5.38239069062426	0.735183832910155	7.3211494182599	2.45855899104982e-13	1.90549436449177e-12	Up	-	GO:0003700//DNA-binding transcription factor activity`molecular_function`A transcription regulator activity that modulates transcription of gene sets via selective and non-covalent binding to a specific double-stranded genomic DNA sequence (sometimes referred to as a motif) within a cis-regulatory region. Regulatory regions include promoters (proximal and distal) and enhancers. Genes are transcri…	-	-	-	PSR95866.1//Transcription factor bHLH36 like`[Actinidia chinensis var. chinensis]	-	-	tr|A0A2R6PS34|A0A2R6PS34_ACTCC//Transcription factor bHLH36 like {ECO:0000313|EMBL:PSR95866.1} OS=Actinidia chinensis var. chinensis (Chinese soft-hair kiwi) ORFNames=CEY00_Acc22000 {ECO:0000313|EMBL:PSR95866.1} PE=4
Ach02g12420DH	A	C	9411.02089327004	225.864304163112	4818.44259871658	5.38062319645888	0.296339434922921	18.1569597642595	1.13118066854736e-73	4.74542285030407e-72	Up	-	GO:0016021//integral component of membrane`cellular_component`The component of a membrane consisting of the gene products and protein complexes having at least some part of their peptide sequence embedded in the hydrophobic region of the membrane. [GOC:dos, GOC:go_curators]	-	-	-	PSS34279.1//Late embryogenesis abundant protein`[Actinidia chinensis var. chinensis]	PF03168.16//LEA_2`Late embryogenesis abundant protein	-	tr|A0A2R6RW98|A0A2R6RW98_ACTCC//Late embryogenesis abundant protein {ECO:0000313|EMBL:PSS34279.1} OS=Actinidia chinensis var. chinensis (Chinese soft-hair kiwi) ORFNames=CEY00_Acc01375 {ECO:0000313|EMBL:PSS34279.1} PE=4
Ach06g02930DH	A	C	349.782227206731	8.37545543774782	179.07884132224	5.37865317474038	0.319771658859892	16.8202935617163	1.73297885420187e-63	6.04684996128293e-62	Up	-	GO:0003700//DNA-binding transcription factor activity`molecular_function`A transcription regulator activity that modulates transcription of gene sets via selective and non-covalent binding to a specific double-stranded genomic DNA sequence (sometimes referred to as a motif) within a cis-regulatory region. Regulatory regions include promoters (proximal and distal) and enhancers. Genes are transcri…	K09286//EREBP`EREBP-like factor	-	-	PSS29337.1//Ethylene-responsive transcription factor`[Actinidia chinensis var. chinensis]	PF00847.23//AP2`AP2 domain	AP2//http://planttfdb.gao-lab.org/family.php?fam=AP2;RAV//http://planttfdb.gao-lab.org/family.php?fam=RAV;ERF//http://planttfdb.gao-lab.org/family.php?fam=ERF	tr|A0A2R6RH47|A0A2R6RH47_ACTCC//Ethylene-responsive transcription factor {ECO:0000313|EMBL:PSS29337.1} OS=Actinidia chinensis var. chinensis (Chinese soft-hair kiwi) ORFNames=CEY00_Acc06953 {ECO:0000313|EMBL:PSS29337.1} PE=4
novel3156	A	C	43.6485883031294	1.04136954203029	22.3449789225798	5.37854661939818	0.82553531242551	6.51522295708398	7.25817679808184e-11	4.79453569328211e-10	Up	-	-	-	-	-	-	-	-	-
Ach07g11380DH	A	C	262.107296318369	6.27757943785425	134.192437878111	5.37767841270913	0.374013363431534	14.3783055326406	7.08069850864115e-47	1.72594542984091e-45	Up	-	GO:0003700//DNA-binding transcription factor activity`molecular_function`A transcription regulator activity that modulates transcription of gene sets via selective and non-covalent binding to a specific double-stranded genomic DNA sequence (sometimes referred to as a motif) within a cis-regulatory region. Regulatory regions include promoters (proximal and distal) and enhancers. Genes are transcri…	K22534//PRDM5`PR domain zinc finger protein 5 [EC:2.1.1.-]	-	-	PSS26139.1//Zinc finger protein`[Actinidia chinensis var. chinensis]	PF13912.9//zf-C2H2_6`C2H2-type zinc finger	-	tr|A0A2R6RC45|A0A2R6RC45_ACTCC//Zinc finger protein {ECO:0000313|EMBL:PSS26139.1} OS=Actinidia chinensis var. chinensis (Chinese soft-hair kiwi) ORFNames=CEY00_Acc07426 {ECO:0000313|EMBL:PSS26139.1} PE=4
Ach08g01900DH	A	C	774.161616902648	18.5820765155375	396.371846709093	5.37659800843196	0.241209516504352	22.2901570649057	4.6037447408715e-110	3.52350892131701e-108	Up	-	GO:0004674//protein serine/threonine kinase activity`molecular_function`Catalysis of the reactions: ATP + protein serine = ADP + protein serine phosphate, and ATP + protein threonine = ADP + protein threonine phosphate. [GOC:bf, PMID:2956925];GO:0016021//integral component of membrane`cellular_component`The component of a membrane consisting of the gene products and protein complexes having at le…	K13430//PBS1`serine/threonine-protein kinase PBS1 [EC:2.7.11.1]	ko04626//Plant-pathogen interaction`Organismal Systems`Environmental adaptation	-	PSS24735.1//G-type lectin S-receptor-like serine/threonine-protein kinase precursor, partial`[Actinidia chinensis var. chinensis]	PF00954.23//S_locus_glycop`S-locus glycoprotein domain;PF00069.28//Pkinase`Protein kinase domain;PF07714.20//PK_Tyr_Ser-Thr`Protein tyrosine and serine/threonine kinase;PF11883.11//DUF3403`Domain of unknown function (DUF3403);PF01453.27//B_lectin`D-mannose binding lectin;PF08276.14//PAN_2`PAN-like domain	-	tr|A0A2R6RB22|A0A2R6RB22_ACTCC//G-type lectin S-receptor-like serine/threonine-protein kinase {ECO:0000313|EMBL:PSS24735.1} Fragment OS=Actinidia chinensis var. chinensis (Chinese soft-hair kiwi) ORFNames=CEY00_Acc09652 {ECO:0000313|EMBL:PSS24735.1} PE=4
Ach26g00770DH	A	C	446.166043741847	10.8042067043654	228.485125223106	5.37008299971259	0.300222411308518	17.8870157504468	1.48870627215111e-71	5.94465380351522e-70	Up	-	GO:0008194//UDP-glycosyltransferase activity`molecular_function`Catalysis of the transfer of a glycosyl group from a UDP-sugar to a small hydrophobic molecule. [InterPro:IPR004224, PMID:11846783]	K15776//CDOPA5GT`cyclo-DOPA 5-O-glucosyltransferase [EC:2.4.1.-]	ko00965//Betalain biosynthesis`Metabolism`Biosynthesis of other secondary metabolites;ko01100//Metabolic pathways`Metabolism`Global and overview maps;ko01110//Biosynthesis of secondary metabolites`Metabolism`Global and overview maps	-	GFZ18198.1//UDP-Glycosyltransferase superfamily protein`[Actinidia rufa]	-	-	tr|A0A7J0H5B0|A0A7J0H5B0_9ERIC//Glycosyltransferase {ECO:0000256|RuleBase:RU362057} EC=2.4.1.- {ECO:0000256|RuleBase:RU362057} OS=Actinidia rufa ORFNames=Acr_26g0014670 {ECO:0000313|EMBL:GFZ18198.1} PE=3
Ach21g00830DH	A	C	43.5041837514646	1.05753995601766	22.2808618537411	5.36906666132239	0.820008047815047	6.54757800929946	5.84776770040186e-11	3.8928603205678e-10	Up	-	GO:0016021//integral component of membrane`cellular_component`The component of a membrane consisting of the gene products and protein complexes having at least some part of their peptide sequence embedded in the hydrophobic region of the membrane. [GOC:dos, GOC:go_curators]	-	-	-	PSR99524.1//DEP domain-containing mTOR-interacting protein`[Actinidia chinensis var. chinensis]	-	-	tr|A0A2R6PZC9|A0A2R6PZC9_ACTCC//DEP domain-containing mTOR-interacting protein {ECO:0000313|EMBL:PSR99524.1} OS=Actinidia chinensis var. chinensis (Chinese soft-hair kiwi) ORFNames=CEY00_Acc23498 {ECO:0000313|EMBL:PSR99524.1} PE=4
Ach23g14540DH	A	C	216.764462610769	5.25639245026793	111.010427530519	5.36681726114793	0.388920413967377	13.7992686123133	2.57451356010397e-43	5.7570600618812e-42	Up	-	GO:0005737//cytoplasm`cellular_component`The contents of a cell excluding the plasma membrane and nucleus, but including other subcellular structures. [ISBN:0198547684]	K13993//HSP20`HSP20 family protein	ko04141//Protein processing in endoplasmic reticulum`Genetic Information Processing`Folding, sorting and degradation	-	GFZ13215.1//HSP20-like chaperones superfamily protein`[Actinidia rufa]	PF00011.24//HSP20`Hsp20/alpha crystallin family;PF17886.4//ArsA_HSP20`HSP20-like domain found in ArsA	-	tr|A0A7J0GQW7|A0A7J0GQW7_9ERIC//HSP20-like chaperones superfamily protein {ECO:0000313|EMBL:GFZ13215.1} OS=Actinidia rufa ORFNames=Acr_23g0016000 {ECO:0000313|EMBL:GFZ13215.1} PE=3
Ach18g13410DH	A	C	495.639344921775	12.0490333453687	253.844189133572	5.35831727929203	0.264174672815926	20.2832361716433	1.80833494315601e-91	1.01535243227511e-89	Up	-	GO:0051087//chaperone binding`molecular_function`Binding to a chaperone protein, a class of proteins that bind to nascent or unfolded polypeptides and ensure correct folding or transport. [PMID:10585443]	K19984//EXOC5, SEC10`exocyst complex component 5	-	-	PSS03982.1//Cleaved like`[Actinidia chinensis var. chinensis]	PF02179.19//BAG`BAG domain	-	tr|A0A2R6Q7V6|A0A2R6Q7V6_ACTCC//Cleaved like {ECO:0000313|EMBL:PSS03982.1} OS=Actinidia chinensis var. chinensis (Chinese soft-hair kiwi) ORFNames=CEY00_Acc19817 {ECO:0000313|EMBL:PSS03982.1} PE=4
Ach26g05020DH	A	C	312.229675002736	7.60727028925097	159.918472645993	5.35584917968778	0.339451705110115	15.7779416012961	4.41347778027945e-56	1.31819970496709e-54	Up	-	GO:0016021//integral component of membrane`cellular_component`The component of a membrane consisting of the gene products and protein complexes having at least some part of their peptide sequence embedded in the hydrophobic region of the membrane. [GOC:dos, GOC:go_curators]	-	-	-	PSR89832.1//NDR1/HIN1-Like protein`[Actinidia chinensis var. chinensis]	-	-	tr|A0A2R6PEL8|A0A2R6PEL8_ACTCC//NDR1/HIN1-Like protein {ECO:0000313|EMBL:PSR89832.1} OS=Actinidia chinensis var. chinensis (Chinese soft-hair kiwi) ORFNames=CEY00_Acc30025 {ECO:0000313|EMBL:PSR89832.1} PE=4
novel218	A	C	428.046431677661	10.5006266270051	219.273529152333	5.34749349998727	0.290942233098722	18.379914950927	1.90266736562527e-75	8.16844640641395e-74	Up	-	-	-	-	-	-	-	-	-
Ach02g12430DH	A	C	2486.74849332306	61.1018333292741	1273.92516332617	5.34549778037436	0.163902176181976	32.6139524495354	2.60103644115574e-233	1.23867135408817e-230	Up	-	GO:0016021//integral component of membrane`cellular_component`The component of a membrane consisting of the gene products and protein complexes having at least some part of their peptide sequence embedded in the hydrophobic region of the membrane. [GOC:dos, GOC:go_curators]	-	-	-	PSS34278.1//Late embryogenesis abundant protein`[Actinidia chinensis var. chinensis]	PF03168.16//LEA_2`Late embryogenesis abundant protein	-	tr|A0A2R6RW74|A0A2R6RW74_ACTCC//Late embryogenesis abundant protein {ECO:0000313|EMBL:PSS34278.1} OS=Actinidia chinensis var. chinensis (Chinese soft-hair kiwi) ORFNames=CEY00_Acc01374 {ECO:0000313|EMBL:PSS34278.1} PE=4
Ach06g09870DH	A	C	626.730120625081	15.4595181366781	321.09481938088	5.33805952331851	0.235299368022704	22.6862467510047	6.12464560625406e-114	4.96849799401985e-112	Up	-	GO:0006629//lipid metabolic process`biological_process`The chemical reactions and pathways involving lipids, compounds soluble in an organic solvent but not, or sparingly, in an aqueous solvent. Includes fatty acids; neutral fats, other fatty-acid esters, and soaps; long-chain (fatty) alcohols and waxes; sphingoids and other long-chain bases; glycolipids, phospholipids and sphingolipids; and caro…	K16818//DAD1`phospholipase A1 [EC:3.1.1.32]	ko00564//Glycerophospholipid metabolism`Metabolism`Lipid metabolism;ko00592//alpha-Linolenic acid metabolism`Metabolism`Lipid metabolism;ko01100//Metabolic pathways`Metabolism`Global and overview maps;ko01110//Biosynthesis of secondary metabolites`Metabolism`Global and overview maps	-	PSS28911.1//Phospholipase`[Actinidia chinensis var. chinensis]	PF01764.28//Lipase_3`Lipase (class 3)	-	tr|A0A2R6RFY0|A0A2R6RFY0_ACTCC//Phospholipase {ECO:0000313|EMBL:PSS28911.1} OS=Actinidia chinensis var. chinensis (Chinese soft-hair kiwi) ORFNames=CEY00_Acc33669 {ECO:0000313|EMBL:PSS28911.1} PE=4
Ach03g12890DH	A	C	883.099733168813	21.9850537750108	452.542393471912	5.32406473109977	0.229135715618974	23.2354206183774	1.9975620152717e-119	1.76526820566072e-117	Up	-	GO:0016021//integral component of membrane`cellular_component`The component of a membrane consisting of the gene products and protein complexes having at least some part of their peptide sequence embedded in the hydrophobic region of the membrane. [GOC:dos, GOC:go_curators]	-	-	-	GFY84117.1//hypothetical protein Acr_03g0008910`[Actinidia rufa]	PF03168.16//LEA_2`Late embryogenesis abundant protein	-	tr|A0A7J0EEQ6|A0A7J0EEQ6_9ERIC//LEA_2 domain-containing protein {ECO:0000259|Pfam:PF03168} OS=Actinidia rufa ORFNames=Acr_03g0008910 {ECO:0000313|EMBL:GFY84117.1} PE=4
Ach27g09080DH	A	C	753.667244035757	19.1897534193352	386.428498727546	5.2962939429128	0.223165212737909	23.7326144067665	1.66138071366135e-124	1.5823728308339e-122	Up	-	GO:0005634//nucleus`cellular_component`A membrane-bounded organelle of eukaryotic cells in which chromosomes are housed and replicated. In most cells, the nucleus contains all of the cell's chromosomes except the organellar chromosomes, and is the site of RNA synthesis and processing. In some species, or in specialized cell types, RNA metabolism or DNA replication may be absent. [GOC:go_curators]	K20725//MKS1`MAP kinase substrate 1	ko04016//MAPK signaling pathway - plant`Environmental Information Processing`Signal transduction	-	PSR88286.1//VQ motif-containing protein`[Actinidia chinensis var. chinensis]	PF05678.17//VQ`VQ motif	-	tr|A0A2R6PBC3|A0A2R6PBC3_ACTCC//VQ motif-containing protein {ECO:0000313|EMBL:PSR88286.1} OS=Actinidia chinensis var. chinensis (Chinese soft-hair kiwi) ORFNames=CEY00_Acc31315 {ECO:0000313|EMBL:PSR88286.1} PE=4
Ach19g14920DH	A	C	658.815232858955	16.8049845051459	337.81010868205	5.29218661286805	0.22398949677702	23.6269409459694	2.03772667341841e-123	1.91949374115853e-121	Up	-	GO:0003700//DNA-binding transcription factor activity`molecular_function`A transcription regulator activity that modulates transcription of gene sets via selective and non-covalent binding to a specific double-stranded genomic DNA sequence (sometimes referred to as a motif) within a cis-regulatory region. Regulatory regions include promoters (proximal and distal) and enhancers. Genes are transcri…	K09286//EREBP`EREBP-like factor	-	-	KAA8536197.1//hypothetical protein F0562_028675`[Nyssa sinensis]	PF00847.23//AP2`AP2 domain	AP2//http://planttfdb.gao-lab.org/family.php?fam=AP2;RAV//http://planttfdb.gao-lab.org/family.php?fam=RAV;ERF//http://planttfdb.gao-lab.org/family.php?fam=ERF	tr|A0A5J5B341|A0A5J5B341_9ASTE//AP2/ERF domain-containing protein {ECO:0000259|PROSITE:PS51032} OS=Nyssa sinensis ORFNames=F0562_028675 {ECO:0000313|EMBL:KAA8536197.1} PE=4
Ach28g05260DH	A	C	82.2652150460609	2.09942624712514	42.182320646593	5.29001578265384	0.582853560230955	9.07606325773782	1.12572944347054e-19	1.1777566463909e-18	Up	-	GO:0006355//regulation of transcription, DNA-templated`biological_process`Any process that modulates the frequency, rate or extent of cellular DNA-templated transcription. [GOC:go_curators, GOC:txnOH];GO:0003677//DNA binding`molecular_function`Any molecular function by which a gene product interacts selectively and non-covalently with DNA (deoxyribonucleic acid). [GOC:dph, GOC:jl, GOC:tb, GOC:vw]	-	-	-	PSR86470.1//NAC domain-containing protein`[Actinidia chinensis var. chinensis]	PF02365.18//NAM`No apical meristem (NAM) protein	NAC//http://planttfdb.gao-lab.org/family.php?fam=NAC	tr|A0A2R6P747|A0A2R6P747_ACTCC//NAC domain-containing protein {ECO:0000313|EMBL:PSR86470.1} OS=Actinidia chinensis var. chinensis (Chinese soft-hair kiwi) ORFNames=CEY00_Acc32092 {ECO:0000313|EMBL:PSR86470.1} PE=4
Ach06g07720DH	A	C	112.698243537129	2.88572695375723	57.7919852454429	5.28303615766754	0.533576373442449	9.90118082549876	4.11388648772695e-23	5.02817038585486e-22	Up	-	-	-	-	-	PSS28840.1//F-box protein like`[Actinidia chinensis var. chinensis]	PF14299.9//PP2`Phloem protein 2	-	tr|A0A2R6RFN2|A0A2R6RFN2_ACTCC//F-box protein like {ECO:0000313|EMBL:PSS28840.1} OS=Actinidia chinensis var. chinensis (Chinese soft-hair kiwi) ORFNames=CEY00_Acc06588 {ECO:0000313|EMBL:PSS28840.1} PE=4
Ach27g08950DH	A	C	417.423079823707	10.7819571536127	214.10251848866	5.27486192895017	0.286169009478452	18.4326805287676	7.18340064732616e-76	3.10990456307474e-74	Up	-	GO:0016021//integral component of membrane`cellular_component`The component of a membrane consisting of the gene products and protein complexes having at least some part of their peptide sequence embedded in the hydrophobic region of the membrane. [GOC:dos, GOC:go_curators];GO:0016757//glycosyltransferase activity`molecular_function`Catalysis of the transfer of a glycosyl group from one compound …	-	-	-	PSR88297.1//Melanoma inhibitory activity protein`[Actinidia chinensis var. chinensis]	PF02485.24//Branch`Core-2/I-Branching enzyme	-	tr|A0A2R6PBZ2|A0A2R6PBZ2_ACTCC//Melanoma inhibitory activity protein {ECO:0000313|EMBL:PSR88297.1} OS=Actinidia chinensis var. chinensis (Chinese soft-hair kiwi) ORFNames=CEY00_Acc31326 {ECO:0000313|EMBL:PSR88297.1} PE=4
Ach28g10890DH	A	C	39.6345806357659	1.04136954203029	20.3379750888981	5.2381512015944	0.825937543429759	6.34206695562311	2.2670274219343e-10	1.44698131502761e-09	Up	-	GO:0006952//defense response`biological_process`Reactions, triggered in response to the presence of a foreign body or the occurrence of an injury, which result in restriction of damage to the organism attacked or prevention/recovery from the infection caused by the attack. [GOC:go_curators]	-	-	-	PSR86050.1//hypothetical protein CEY00_Acc31679`[Actinidia chinensis var. chinensis]	PF00168.33//C2`C2 domain	-	tr|A0A2R6P5X7|A0A2R6P5X7_ACTCC//C2 domain-containing protein {ECO:0000259|PROSITE:PS50004} OS=Actinidia chinensis var. chinensis (Chinese soft-hair kiwi) ORFNames=CEY00_Acc31679 {ECO:0000313|EMBL:PSR86050.1} PE=4
novel3783	A	C	555.23876623102	14.6949502317216	284.966858231371	5.23749206995058	0.260732884325504	20.0875776889424	9.47743428751097e-90	5.15267864984423e-88	Up	-	GO:0005840//ribosome`cellular_component`An intracellular organelle, about 200 A in diameter, consisting of RNA and protein. It is the site of protein biosynthesis resulting from translation of messenger RNA (mRNA). It consists of two subunits, one large and one small, each containing only protein and RNA. Both the ribosome and its subunits are characterized by their sedimentation coefficients, ex…	-	-	-	PSR96674.1//50S ribosomal protein`[Actinidia chinensis var. chinensis]	-	-	tr|A0A2R6PU94|A0A2R6PU94_ACTCC//50S ribosomal protein {ECO:0000313|EMBL:PSR96674.1} OS=Actinidia chinensis var. chinensis (Chinese soft-hair kiwi) ORFNames=CEY00_Acc26726 {ECO:0000313|EMBL:PSR96674.1} PE=4
Ach18g13290DH	A	C	2485.37775531232	65.9400244091996	1275.65888986076	5.23550847942925	0.3651120165764	14.339458143618	1.24019964502899e-46	3.00310490316059e-45	Up	-	GO:0016021//integral component of membrane`cellular_component`The component of a membrane consisting of the gene products and protein complexes having at least some part of their peptide sequence embedded in the hydrophobic region of the membrane. [GOC:dos, GOC:go_curators]	-	-	-	PSS03993.1//Late embryogenesis abundant protein`[Actinidia chinensis var. chinensis];PSS03992.1//Late embryogenesis abundant protein`[Actinidia chinensis var. chinensis]	PF07092.15//DUF1356`Protein of unknown function (DUF1356)	-	tr|A0A2R6R9S4|A0A2R6R9S4_ACTCC//Late embryogenesis abundant protein {ECO:0000313|EMBL:PSS24290.1} OS=Actinidia chinensis var. chinensis (Chinese soft-hair kiwi) {ECO:0000313|EMBL:PSS03993.1} PE=4;tr|A0A2R6Q7W3|A0A2R6Q7W3_ACTCC//Late embryogenesis abundant protein {ECO:0000313|EMBL:PSS03992.1} OS=Actinidia chinensis var. chinensis (Chinese soft-hair kiwi) ORFNames=CEY00_Acc19828 {ECO:0000313|EMBL:…
Ach08g01140DH	A	C	497.405678009412	13.3959281089072	255.40080305916	5.21407328186416	0.258394377719207	20.1787	1.50530821435381e-90	8.30697554513362e-89	Up	-	GO:0016021//integral component of membrane`cellular_component`The component of a membrane consisting of the gene products and protein complexes having at least some part of their peptide sequence embedded in the hydrophobic region of the membrane. [GOC:dos, GOC:go_curators]	-	-	-	PSS24823.1//F-box protein`[Actinidia chinensis var. chinensis]	PF14476.9//Chloroplast_duf`Petal formation-expressed	-	tr|A0A2R6RB98|A0A2R6RB98_ACTCC//F-box protein {ECO:0000313|EMBL:PSS24823.1} OS=Actinidia chinensis var. chinensis (Chinese soft-hair kiwi) ORFNames=CEY00_Acc09739 {ECO:0000313|EMBL:PSS24823.1} PE=4
Ach21g07730DH	A	C	233.103427322501	6.31639429951065	119.709910811006	5.20726830544986	0.353257866371643	14.740700211249	3.53104570042292e-49	9.14444826103483e-48	Up	-	GO:0016021//integral component of membrane`cellular_component`The component of a membrane consisting of the gene products and protein complexes having at least some part of their peptide sequence embedded in the hydrophobic region of the membrane. [GOC:dos, GOC:go_curators];GO:0005524//ATP binding`molecular_function`Binding to ATP, adenosine 5'-triphosphate, a universally important coenzyme and e…	K00924//E2.7.1.-`kinase [EC:2.7.1.-]	-	-	PSS31881.1//Receptor-like protein kinase`[Actinidia chinensis var. chinensis]	PF07714.20//PK_Tyr_Ser-Thr`Protein tyrosine and serine/threonine kinase;PF00069.28//Pkinase`Protein kinase domain	-	tr|A0A2R6RPD8|A0A2R6RPD8_ACTCC//Receptor-like protein kinase {ECO:0000313|EMBL:PSS31881.1} OS=Actinidia chinensis var. chinensis (Chinese soft-hair kiwi) ORFNames=CEY00_Acc05044 {ECO:0000313|EMBL:PSS31881.1} PE=4
Ach28g00900DH	A	C	368.579476333746	9.98401492252704	189.281745628137	5.20547216057762	0.31022876093817	16.7794634670094	3.44938479949081e-63	1.19226316537239e-61	Up	-	GO:0008194//UDP-glycosyltransferase activity`molecular_function`Catalysis of the transfer of a glycosyl group from a UDP-sugar to a small hydrophobic molecule. [InterPro:IPR004224, PMID:11846783]	K15776//CDOPA5GT`cyclo-DOPA 5-O-glucosyltransferase [EC:2.4.1.-];K08237//E2.4.1.218`hydroquinone glucosyltransferase [EC:2.4.1.218]	ko00965//Betalain biosynthesis`Metabolism`Biosynthesis of other secondary metabolites;ko01100//Metabolic pathways`Metabolism`Global and overview maps;ko01110//Biosynthesis of secondary metabolites`Metabolism`Global and overview maps	-	PSR86851.1//UDP-glycosyltransferase`[Actinidia chinensis var. chinensis]	-	-	tr|A0A2R6P878|A0A2R6P878_ACTCC//Glycosyltransferase {ECO:0000256|RuleBase:RU362057} EC=2.4.1.- {ECO:0000256|RuleBase:RU362057} OS=Actinidia chinensis var. chinensis (Chinese soft-hair kiwi) ORFNames=CEY00_Acc32478 {ECO:0000313|EMBL:PSR86851.1} PE=3
Ach03g12670DH	A	C	201.54158905705	5.4608830473953	103.501236052222	5.20386830839714	1.18083243661608	4.40694898533607	1.04836867068527e-05	4.34906416121027e-05	Up	-	GO:0016021//integral component of membrane`cellular_component`The component of a membrane consisting of the gene products and protein complexes having at least some part of their peptide sequence embedded in the hydrophobic region of the membrane. [GOC:dos, GOC:go_curators]	-	-	-	PSS33019.1//Late embryogenesis abundant protein`[Actinidia chinensis var. chinensis]	PF03168.16//LEA_2`Late embryogenesis abundant protein	-	tr|A0A2R6RSK7|A0A2R6RSK7_ACTCC//Late embryogenesis abundant protein {ECO:0000313|EMBL:PSS33020.1} OS=Actinidia chinensis var. chinensis (Chinese soft-hair kiwi) {ECO:0000313|EMBL:PSS33021.1} PE=4
Ach15g04800DH	A	C	220.283281461321	6.0487722936654	113.166026877493	5.18749450451394	0.353717332911432	14.6656497204022	1.06988127250063e-48	2.73218141048921e-47	Up	-	GO:0016021//integral component of membrane`cellular_component`The component of a membrane consisting of the gene products and protein complexes having at least some part of their peptide sequence embedded in the hydrophobic region of the membrane. [GOC:dos, GOC:go_curators]	-	-	-	PSS10037.1//Transcription termination factor like`[Actinidia chinensis var. chinensis]	-	-	tr|A0A7J0FVM8|A0A7J0FVM8_9ERIC//Uncharacterized protein {ECO:0000313|EMBL:GFZ02742.1} OS=Actinidia rufa ORFNames=Acr_15g0013500 {ECO:0000313|EMBL:GFZ02742.1} PE=4
Ach28g00870DH	A	C	545.760614706963	14.9964633127731	280.378539009868	5.18602152380467	0.273443637047247	18.9655959078273	3.28285786110647e-80	1.55473246328203e-78	Up	-	GO:0008194//UDP-glycosyltransferase activity`molecular_function`Catalysis of the transfer of a glycosyl group from a UDP-sugar to a small hydrophobic molecule. [InterPro:IPR004224, PMID:11846783]	K15776//CDOPA5GT`cyclo-DOPA 5-O-glucosyltransferase [EC:2.4.1.-]	ko00965//Betalain biosynthesis`Metabolism`Biosynthesis of other secondary metabolites;ko01100//Metabolic pathways`Metabolism`Global and overview maps;ko01110//Biosynthesis of secondary metabolites`Metabolism`Global and overview maps	-	PSR86851.1//UDP-glycosyltransferase`[Actinidia chinensis var. chinensis]	-	-	tr|A0A2R6P878|A0A2R6P878_ACTCC//Glycosyltransferase {ECO:0000256|RuleBase:RU362057} EC=2.4.1.- {ECO:0000256|RuleBase:RU362057} OS=Actinidia chinensis var. chinensis (Chinese soft-hair kiwi) ORFNames=CEY00_Acc32478 {ECO:0000313|EMBL:PSR86851.1} PE=3
Ach24g05210DH	A	C	19.0312888758617	0.529286727086016	9.78028780147383	5.17254621678409	1.19456967170991	4.33004984077664	1.49075597086452e-05	6.0706699203091e-05	Up	-	GO:0005737//cytoplasm`cellular_component`The contents of a cell excluding the plasma membrane and nucleus, but including other subcellular structures. [ISBN:0198547684]	K13993//HSP20`HSP20 family protein	ko04141//Protein processing in endoplasmic reticulum`Genetic Information Processing`Folding, sorting and degradation	-	GFZ14953.1//HSP20-like chaperones superfamily protein`[Actinidia rufa]	PF00011.24//HSP20`Hsp20/alpha crystallin family;PF17886.4//ArsA_HSP20`HSP20-like domain found in ArsA	-	tr|A0A7J0GVY4|A0A7J0GVY4_9ERIC//HSP20-like chaperones superfamily protein {ECO:0000313|EMBL:GFZ14953.1} OS=Actinidia rufa ORFNames=Acr_24g0011430 {ECO:0000313|EMBL:GFZ14953.1} PE=3
Ach21g05460DH	A	C	28.3236887022487	0.782805315252658	14.5532470087507	5.16868117488364	0.955620376120924	5.40871804749965	6.34774710122583e-08	3.34163079744368e-07	Up	-	GO:0016301//kinase activity`molecular_function`Catalysis of the transfer of a phosphate group, usually from ATP, to a substrate molecule. [ISBN:0198506732]	-	-	-	PSR99851.1//4-diphosphocytidyl-2-C-methyl-D-erythritol kinase`[Actinidia chinensis var. chinensis]	-	-	tr|A0A2R6Q0F2|A0A2R6Q0F2_ACTCC//4-diphosphocytidyl-2-C-methyl-D-erythritol kinase {ECO:0000313|EMBL:PSR99851.1} OS=Actinidia chinensis var. chinensis (Chinese soft-hair kiwi) ORFNames=CEY00_Acc23914 {ECO:0000313|EMBL:PSR99851.1} PE=4
Ach03g06370DH	A	C	37.6139211235598	1.05702320694047	19.3354721652501	5.16309520251084	0.83759349096973	6.16420167799206	7.08396105672887e-10	4.3686125308115e-09	Up	-	GO:0005509//calcium ion binding`molecular_function`Binding to a calcium ion (Ca2+). [GOC:ai]	K13448//CML`calcium-binding protein CML	ko04626//Plant-pathogen interaction`Organismal Systems`Environmental adaptation	-	PSS33468.1//Calcium-binding protein CML31`[Actinidia chinensis var. chinensis]	PF13499.9//EF-hand_7`EF-hand domain pair;PF13833.9//EF-hand_8`EF-hand domain pair;PF00036.35//EF-hand_1`EF hand	-	tr|A0A2R6RTW0|A0A2R6RTW0_ACTCC//Calcium-binding protein CML31 {ECO:0000313|EMBL:PSS33468.1} OS=Actinidia chinensis var. chinensis (Chinese soft-hair kiwi) ORFNames=CEY00_Acc03855 {ECO:0000313|EMBL:PSS33468.1} PE=4
Ach27g06290DH	A	C	730.929446391927	20.415309151888	375.672377771908	5.16093694407585	0.50020019839004	10.317742697198	5.85842750408781e-25	7.61269942875806e-24	Up	-	GO:0004806//triglyceride lipase activity`molecular_function`Catalysis of the reaction: triacylglycerol + H2O = diacylglycerol + a carboxylate. [EC:3.1.1.3];GO:0006629//lipid metabolic process`biological_process`The chemical reactions and pathways involving lipids, compounds soluble in an organic solvent but not, or sparingly, in an aqueous solvent. Includes fatty acids; neutral fats, other fatty-…	K21016//FAEA`feruloyl esterase [EC:3.1.1.73]	-	-	GFS34230.1//alpha/beta-Hydrolases superfamily protein`[Actinidia rufa]	PF01764.28//Lipase_3`Lipase (class 3)	-	tr|A0A7J0DFY9|A0A7J0DFY9_9ERIC//Alpha/beta-Hydrolases superfamily protein {ECO:0000313|EMBL:GFS34230.1} OS=Actinidia rufa ORFNames=Acr_00g0032780 {ECO:0000313|EMBL:GFS34230.1} PE=4
Ach02g11210DH	A	C	197.362200143892	5.52556470334475	101.443882423619	5.15947829057402	0.372443082718282	13.853065152714	1.21897387390937e-43	2.74733848741923e-42	Up	-	-	-	-	-	PSS34411.1//GDSL esterase/lipase`[Actinidia chinensis var. chinensis]	-	-	tr|A0A2R6RWK9|A0A2R6RWK9_ACTCC//GDSL esterase/lipase {ECO:0000313|EMBL:PSS34411.1} OS=Actinidia chinensis var. chinensis (Chinese soft-hair kiwi) ORFNames=CEY00_Acc01510 {ECO:0000313|EMBL:PSS34411.1} PE=4
Ach03g20480DH	A	C	224.800471121092	6.27809618693143	115.539283654012	5.15593159798741	0.367111003575703	14.0446119777616	8.31224076470328e-45	1.93270871161943e-43	Up	-	GO:0016021//integral component of membrane`cellular_component`The component of a membrane consisting of the gene products and protein complexes having at least some part of their peptide sequence embedded in the hydrophobic region of the membrane. [GOC:dos, GOC:go_curators]	-	-	-	PSS32362.1//Late embryogenesis abundant protein`[Actinidia chinensis var. chinensis]	PF03168.16//LEA_2`Late embryogenesis abundant protein	-	tr|A0A2R6RQQ9|A0A2R6RQQ9_ACTCC//Late embryogenesis abundant protein {ECO:0000313|EMBL:PSS32362.1} OS=Actinidia chinensis var. chinensis (Chinese soft-hair kiwi) ORFNames=CEY00_Acc02661 {ECO:0000313|EMBL:PSS32362.1} PE=4
Ach29g02490DH	A	C	1582.96185366739	44.3929596620589	813.677406664725	5.15572095532816	0.187023410738265	27.567249121253	2.74935711821129e-167	4.74513205717594e-165	Up	-	GO:0003700//DNA-binding transcription factor activity`molecular_function`A transcription regulator activity that modulates transcription of gene sets via selective and non-covalent binding to a specific double-stranded genomic DNA sequence (sometimes referred to as a motif) within a cis-regulatory region. Regulatory regions include promoters (proximal and distal) and enhancers. Genes are transcri…	K13424//WRKY33`WRKY transcription factor 33	ko04016//MAPK signaling pathway - plant`Environmental Information Processing`Signal transduction;ko04626//Plant-pathogen interaction`Organismal Systems`Environmental adaptation	-	PSR84745.1//WRKY transcription factor`[Actinidia chinensis var. chinensis]	PF03106.18//WRKY`WRKY DNA -binding domain	WRKY//http://planttfdb.gao-lab.org/family.php?fam=WRKY	tr|A0A2R6P383|A0A2R6P383_ACTCC//WRKY transcription factor {ECO:0000313|EMBL:PSR84745.1} OS=Actinidia chinensis var. chinensis (Chinese soft-hair kiwi) ORFNames=CEY00_Acc32723 {ECO:0000313|EMBL:PSR84745.1} PE=4
Ach08g01080DH	A	C	84.4121734129857	2.36808175112477	43.3901275820552	5.15350540332184	0.595314200453143	8.65678224943916	4.85268468528287e-18	4.70025007031014e-17	Up	-	-	-	-	-	PSS24821.1//F-box protein`[Actinidia chinensis var. chinensis]	PF14476.9//Chloroplast_duf`Petal formation-expressed	-	tr|A0A2R6RB84|A0A2R6RB84_ACTCC//F-box protein {ECO:0000313|EMBL:PSS24821.1} OS=Actinidia chinensis var. chinensis (Chinese soft-hair kiwi) ORFNames=CEY00_Acc09737 {ECO:0000313|EMBL:PSS24821.1} PE=4
Ach26g00420DH	A	C	965.600487493523	27.2739089054144	496.437198199468	5.14432050543657	0.192265465364132	26.7563417886501	1.04184353684861e-157	1.53977289618385e-155	Up	-	GO:0016021//integral component of membrane`cellular_component`The component of a membrane consisting of the gene products and protein complexes having at least some part of their peptide sequence embedded in the hydrophobic region of the membrane. [GOC:dos, GOC:go_curators]	-	-	-	PSR90245.1//Transmembrane protein like`[Actinidia chinensis var. chinensis]	PF04819.15//DUF716`Family of unknown function (DUF716)	-	tr|A0A2R6PFU1|A0A2R6PFU1_ACTCC//Transmembrane protein like {ECO:0000313|EMBL:PSR90245.1} OS=Actinidia chinensis var. chinensis (Chinese soft-hair kiwi) ORFNames=CEY00_Acc30446 {ECO:0000313|EMBL:PSR90245.1} PE=3
Ach11g00930DH	A	C	729.759145165113	20.6659709499133	375.212558057513	5.14074509136239	0.438187673705761	11.7318340972192	8.75409767931341e-32	1.42031782915599e-30	Up	-	-	K20929//GLX`glyoxal/methylglyoxal oxidase [EC:1.2.3.15]	-	-	PSS18006.1//Aldehyde oxidase`[Actinidia chinensis var. chinensis]	PF07250.14//Glyoxal_oxid_N`Glyoxal oxidase N-terminus	-	tr|A0A2R6R041|A0A2R6R041_ACTCC//Aldehyde oxidase {ECO:0000313|EMBL:PSS18006.1} OS=Actinidia chinensis var. chinensis (Chinese soft-hair kiwi) ORFNames=CEY00_Acc12710 {ECO:0000313|EMBL:PSS18006.1} PE=4
Ach17g08570DH	A	C	286.346486549741	8.14211940402516	147.244302976883	5.13626359899952	0.306551235357123	16.7549923359986	5.20676210967874e-63	1.79006810711896e-61	Up	-	-	-	-	-	PSS06182.1//hypothetical protein CEY00_Acc19455`[Actinidia chinensis var. chinensis]	-	-	tr|A0A2R6QDG0|A0A2R6QDG0_ACTCC//Uncharacterized protein {ECO:0000313|EMBL:PSS06182.1} OS=Actinidia chinensis var. chinensis (Chinese soft-hair kiwi) ORFNames=CEY00_Acc19455 {ECO:0000313|EMBL:PSS06182.1} PE=4
Ach15g07870DH	A	C	554.42112229091	15.7676271035722	285.094374697241	5.13526699911576	0.252909103996601	20.3047929788434	1.16634533332675e-91	6.56318087348592e-90	Up	-	GO:0046872//metal ion binding`molecular_function`Binding to a metal ion. [GOC:ai]	K07213//ATOX1, ATX1, copZ, golB`copper chaperone	-	-	PSS23700.1//Heavy metal-associated isoprenylated plant protein, partial`[Actinidia chinensis var. chinensis]	PF00403.29//HMA`Heavy-metal-associated domain	-	tr|A0A2R6R833|A0A2R6R833_ACTCC//Heavy metal-associated isoprenylated plant protein {ECO:0000313|EMBL:PSS23700.1} Fragment OS=Actinidia chinensis var. chinensis (Chinese soft-hair kiwi) ORFNames=CEY00_Acc08524 {ECO:0000313|EMBL:PSS23700.1} PE=4
Ach21g05560DH	A	C	184.05370902122	5.26092133980174	94.6573151805109	5.12910291478485	0.383022801277871	13.3911163974383	6.81486237367429e-41	1.42018639223183e-39	Up	-	-	-	-	-	GFZ10234.1//hypothetical protein Acr_21g0008330`[Actinidia rufa]	-	-	tr|A0A7J0GHK7|A0A7J0GHK7_9ERIC//Uncharacterized protein {ECO:0000313|EMBL:GFZ10234.1} OS=Actinidia rufa ORFNames=Acr_21g0008330 {ECO:0000313|EMBL:GFZ10234.1} PE=4
Ach02g12380DH	A	C	1067.34533385092	30.6801378519454	549.01273585143	5.11853994512605	0.192716798986467	26.5599053743388	1.97347503060804e-155	2.77321769874953e-153	Up	-	GO:0016021//integral component of membrane`cellular_component`The component of a membrane consisting of the gene products and protein complexes having at least some part of their peptide sequence embedded in the hydrophobic region of the membrane. [GOC:dos, GOC:go_curators]	K25048//TMEM106B`transmembrane protein 106B	-	-	PSS34284.1//Late embryogenesis abundant protein`[Actinidia chinensis var. chinensis]	PF03168.16//LEA_2`Late embryogenesis abundant protein	-	tr|A0A2R6RW80|A0A2R6RW80_ACTCC//Late embryogenesis abundant protein {ECO:0000313|EMBL:PSS34284.1} OS=Actinidia chinensis var. chinensis (Chinese soft-hair kiwi) ORFNames=CEY00_Acc01380 {ECO:0000313|EMBL:PSS34284.1} PE=4
Ach27g07260DH	A	C	1463.3	42.3031079430786	752.802657752038	5.11230477428787	0.16445972014173	31.0854522303828	3.78787826132097e-212	1.29878769824173e-209	Up	-	GO:0004674//protein serine/threonine kinase activity`molecular_function`Catalysis of the reactions: ATP + protein serine = ADP + protein serine phosphate, and ATP + protein threonine = ADP + protein threonine phosphate. [GOC:bf, PMID:2956925];GO:0016021//integral component of membrane`cellular_component`The component of a membrane consisting of the gene products and protein complexes having at le…	K13420//FLS2`LRR receptor-like serine/threonine-protein kinase FLS2 [EC:2.7.11.1]	ko04016//MAPK signaling pathway - plant`Environmental Information Processing`Signal transduction;ko04626//Plant-pathogen interaction`Organismal Systems`Environmental adaptation	-	PSR88052.1//Wall-associated receptor kinase-like`[Actinidia chinensis var. chinensis];PSR88053.1//Wall-associated receptor kinase-like`[Actinidia chinensis var. chinensis]	PF13947.9//GUB_WAK_bind`Wall-associated receptor kinase galacturonan-binding;PF08488.14//WAK`Wall-associated kinase;PF00069.28//Pkinase`Protein kinase domain;PF07714.20//PK_Tyr_Ser-Thr`Protein tyrosine and serine/threonine kinase	-	tr|A0A2R6PAL3|A0A2R6PAL3_ACTCC//Wall-associated receptor kinase-like {ECO:0000313|EMBL:PSR88052.1} OS=Actinidia chinensis var. chinensis (Chinese soft-hair kiwi) ORFNames=CEY00_Acc31082 {ECO:0000313|EMBL:PSR88052.1} PE=4;tr|A0A2R6PAL7|A0A2R6PAL7_ACTCC//Wall-associated receptor kinase-like {ECO:0000313|EMBL:PSR88053.1} OS=Actinidia chinensis var. chinensis (Chinese soft-hair kiwi) ORFNames=CEY00_A…
Ach25g06410DH	A	C	18.1346792116413	0.528769978008829	9.33172459482507	5.11129261355545	1.19166471078777	4.28920363864477	1.79314907931982e-05	7.22729625377304e-05	Up	-	GO:0003700//DNA-binding transcription factor activity`molecular_function`A transcription regulator activity that modulates transcription of gene sets via selective and non-covalent binding to a specific double-stranded genomic DNA sequence (sometimes referred to as a motif) within a cis-regulatory region. Regulatory regions include promoters (proximal and distal) and enhancers. Genes are transcri…	K09419//HSFF`heat shock transcription factor, other eukaryote	-	-	PSR91323.1//Heat shock factor protein`[Actinidia chinensis var. chinensis]	PF00447.20//HSF_DNA-bind`HSF-type DNA-binding	HSF//http://planttfdb.gao-lab.org/family.php?fam=HSF	tr|A0A2R6PHR7|A0A2R6PHR7_ACTCC//Heat shock factor protein {ECO:0000313|EMBL:PSR91323.1} OS=Actinidia chinensis var. chinensis (Chinese soft-hair kiwi) ORFNames=CEY00_Acc28668 {ECO:0000313|EMBL:PSR91323.1} PE=3
Ach03g12650DH	A	C	4809.03355654438	139.440003760863	2474.23678015262	5.10712648469381	0.159506260004758	32.0183451391906	6.05787903327602e-225	2.55384290524141e-222	Up	-	GO:0016021//integral component of membrane`cellular_component`The component of a membrane consisting of the gene products and protein complexes having at least some part of their peptide sequence embedded in the hydrophobic region of the membrane. [GOC:dos, GOC:go_curators]	-	-	-	PSS33019.1//Late embryogenesis abundant protein`[Actinidia chinensis var. chinensis]	PF03168.16//LEA_2`Late embryogenesis abundant protein	-	tr|A0A2R6RSK7|A0A2R6RSK7_ACTCC//Late embryogenesis abundant protein {ECO:0000313|EMBL:PSS33020.1} OS=Actinidia chinensis var. chinensis (Chinese soft-hair kiwi) {ECO:0000313|EMBL:PSS33021.1} PE=4
novel2095	A	C	27.1200668878993	0.788367702940841	13.9542172954201	5.10412327364847	0.967005837320386	5.27827555601134	1.30405264078171e-07	6.69228052491368e-07	Up	-	GO:0016021//integral component of membrane`cellular_component`The component of a membrane consisting of the gene products and protein complexes having at least some part of their peptide sequence embedded in the hydrophobic region of the membrane. [GOC:dos, GOC:go_curators]	K01052//LIPA`lysosomal acid lipase/cholesteryl ester hydrolase [EC:3.1.1.13]	ko00100//Steroid biosynthesis`Metabolism`Lipid metabolism	-	PSS15906.1//Triacylglycerol lipase`[Actinidia chinensis var. chinensis]	-	-	tr|A0A2R6QVY8|A0A2R6QVY8_ACTCC//Triacylglycerol lipase {ECO:0000313|EMBL:PSS15906.1} OS=Actinidia chinensis var. chinensis (Chinese soft-hair kiwi) ORFNames=CEY00_Acc13399 {ECO:0000313|EMBL:PSS15906.1} PE=4
Ach10g05150DH	A	C	35.8864190985345	1.04188629110748	18.464152694821	5.09197649413247	0.860238926961567	5.91925839966082	3.23396523433535e-09	1.89830289810929e-08	Up	-	-	-	-	-	-	-	-	-
Ach02g09770DH	A	C	169.641273600276	4.97557867273756	87.3084261365066	5.08681607632051	0.396477807626236	12.8300146401029	1.11343135353238e-37	2.14640185063258e-36	Up	-	-	K24852//ZNF341`zinc finger protein 341	-	-	PSS34554.1//Zinc finger protein`[Actinidia chinensis var. chinensis]	PF13912.9//zf-C2H2_6`C2H2-type zinc finger	-	tr|A0A2R6RX02|A0A2R6RX02_ACTCC//Zinc finger protein {ECO:0000313|EMBL:PSS34554.1} OS=Actinidia chinensis var. chinensis (Chinese soft-hair kiwi) ORFNames=CEY00_Acc01657 {ECO:0000313|EMBL:PSS34554.1} PE=4
Ach03g00360DH	A	C	945.107499667711	28.0400270576025	486.573763362657	5.07252424400073	0.220822126219604	22.9710868690585	9.07139446697726e-117	7.75016545225207e-115	Up	-	GO:0006355//regulation of transcription, DNA-templated`biological_process`Any process that modulates the frequency, rate or extent of cellular DNA-templated transcription. [GOC:go_curators, GOC:txnOH];GO:0003677//DNA binding`molecular_function`Any molecular function by which a gene product interacts selectively and non-covalently with DNA (deoxyribonucleic acid). [GOC:dph, GOC:jl, GOC:tb, GOC:vw]	-	-	-	PSS18238.1//NAC domain-containing protein`[Actinidia chinensis var. chinensis]	PF02365.18//NAM`No apical meristem (NAM) protein	NAC//http://planttfdb.gao-lab.org/family.php?fam=NAC	tr|A0A2R6R0S6|A0A2R6R0S6_ACTCC//NAC domain-containing protein {ECO:0000313|EMBL:PSS18238.1} OS=Actinidia chinensis var. chinensis (Chinese soft-hair kiwi) ORFNames=CEY00_Acc04398 {ECO:0000313|EMBL:PSS18238.1} PE=4
novel2859	A	C	370.521337674151	11.0081805524156	190.764759113283	5.06952144130094	0.287261167316405	17.6477784611837	1.05838310688277e-69	4.11760665304043e-68	Up	-	-	-	-	-	-	-	-	-
novel1468	A	C	1400.9675673525	41.7409636389406	721.354265495718	5.0679663810031	0.163736280500855	30.9520062719187	2.3875151175472e-210	7.87145368754409e-208	Up	-	GO:0046872//metal ion binding`molecular_function`Binding to a metal ion. [GOC:ai];GO:0106306//protein serine/threonine phosphatase activity`molecular_function`Catalysis of the reaction: a phosphoprotein + H2O = a protein + phosphate. Together with protein kinases, these enzymes control the state of phosphorylation of cell proteins and thereby provide an important mechanism for regulating cellular…	K01102//PDP`pyruvate dehydrogenase phosphatase [EC:3.1.3.43]	-	-	PSS19248.1//Protein like`[Actinidia chinensis var. chinensis]	PF00481.24//PP2C`Protein phosphatase 2C	-	tr|A0A2R6R203|A0A2R6R203_ACTCC//Protein-serine/threonine phosphatase {ECO:0000256|ARBA:ARBA00013081} EC=3.1.3.16 {ECO:0000256|ARBA:ARBA00013081} OS=Actinidia chinensis var. chinensis (Chinese soft-hair kiwi) ORFNames=CEY00_Acc11291 {ECO:0000313|EMBL:PSS19248.1} PE=3
Ach20g13340DH	A	C	26.4300180631688	0.782805315252658	13.6064116892108	5.06651358716184	0.97367194803353	5.20351191938352	1.95557203626083e-07	9.88681666773486e-07	Up	-	GO:0003700//DNA-binding transcription factor activity`molecular_function`A transcription regulator activity that modulates transcription of gene sets via selective and non-covalent binding to a specific double-stranded genomic DNA sequence (sometimes referred to as a motif) within a cis-regulatory region. Regulatory regions include promoters (proximal and distal) and enhancers. Genes are transcri…	K09286//EREBP`EREBP-like factor	-	-	PSS02047.1//Ethylene-responsive transcription factor`[Actinidia chinensis var. chinensis]	PF00847.23//AP2`AP2 domain	AP2//http://planttfdb.gao-lab.org/family.php?fam=AP2;ERF//http://planttfdb.gao-lab.org/family.php?fam=ERF;RAV//http://planttfdb.gao-lab.org/family.php?fam=RAV	tr|A0A2R6Q594|A0A2R6Q594_ACTCC//Ethylene-responsive transcription factor {ECO:0000313|EMBL:PSS02047.1} OS=Actinidia chinensis var. chinensis (Chinese soft-hair kiwi) ORFNames=CEY00_Acc23405 {ECO:0000313|EMBL:PSS02047.1} PE=4
Ach08g16700DH	A	C	3524.89314760796	105.292247538354	1815.09269757316	5.06473727961424	0.12849965104836	39.4144049286807	0	0	Up	-	GO:0046872//metal ion binding`molecular_function`Binding to a metal ion. [GOC:ai]	K07213//ATOX1, ATX1, copZ, golB`copper chaperone	-	-	PSS23649.1//Heavy metal-associated isoprenylated plant protein, partial`[Actinidia chinensis var. chinensis]	PF00403.29//HMA`Heavy-metal-associated domain	-	tr|A0A2R6R7Y4|A0A2R6R7Y4_ACTCC//Heavy metal-associated isoprenylated plant protein {ECO:0000313|EMBL:PSS23649.1} Fragment OS=Actinidia chinensis var. chinensis (Chinese soft-hair kiwi) ORFNames=CEY00_Acc08473 {ECO:0000313|EMBL:PSS23649.1} PE=4
Ach23g04140DH	A	C	2581.18630840733	77.2017640946411	1329.19403625099	5.06277938032483	0.16084129624285	31.4768625880797	1.80123964426175e-217	6.81186451350517e-215	Up	-	-	-	-	-	GFZ12060.1//hypothetical protein Acr_23g0004450`[Actinidia rufa]	-	-	tr|A0A7J0GMP6|A0A7J0GMP6_9ERIC//Uncharacterized protein {ECO:0000313|EMBL:GFZ12060.1} OS=Actinidia rufa ORFNames=Acr_23g0004450 {ECO:0000313|EMBL:GFZ12060.1} PE=4
Ach17g04680DH	A	C	1782.13464809717	53.312595038404	917.723621567785	5.06256560014691	0.167797216752767	30.1707364288771	5.73501796671954e-200	1.71490374456e-197	Up	-	GO:0016705//oxidoreductase activity, acting on paired donors, with incorporation or reduction of molecular oxygen`molecular_function`Catalysis of an oxidation-reduction (redox) reaction in which hydrogen or electrons are transferred from each of two donors, and molecular oxygen is reduced or incorporated into a donor. [GOC:mah];GO:0046872//metal ion binding`molecular_function`Binding to a metal i…	K23947//DAO`2-oxoglutarate-dependent dioxygenase [EC:1.14.11.-]	ko00380//Tryptophan metabolism`Metabolism`Amino acid metabolism	-	PSS05907.1//2-oxoglutarate-dependent dioxygenase`[Actinidia chinensis var. chinensis]	PF14226.9//DIOX_N`non-haem dioxygenase in morphine synthesis N-terminal;PF03171.23//2OG-FeII_Oxy`2OG-Fe(II) oxygenase superfamily	-	tr|A0A2R6QCQ8|A0A2R6QCQ8_ACTCC//2-oxoglutarate-dependent dioxygenase {ECO:0000313|EMBL:PSS05907.1} OS=Actinidia chinensis var. chinensis (Chinese soft-hair kiwi) ORFNames=CEY00_Acc19208 {ECO:0000313|EMBL:PSS05907.1} PE=3
Ach07g05070DH	A	C	26.2332555523359	0.787334204786466	13.5102948785612	5.05709441440672	0.9666094374793	5.23178671583684	1.67879388818033e-07	8.53030302873848e-07	Up	-	GO:0015031//protein transport`biological_process`The directed movement of proteins into, out of or within a cell, or between cells, by means of some agent such as a transporter or pore. [GOC:ai];GO:0005093//Rab GDP-dissociation inhibitor activity`molecular_function`Prevents the dissociation of GDP from the small GTPase Rab, thereby preventing GTP from binding. [GOC:mah];GO:0007264//small GTPase m…	K17255//GDI1_2`Rab GDP dissociation inhibitor	-	-	PSS26803.1//Guanosine nucleotide diphosphate dissociation inhibitor like`[Actinidia chinensis var. chinensis]	PF00996.21//GDI`GDP dissociation inhibitor	-	tr|A0A2R6RE10|A0A2R6RE10_ACTCC//Guanosine nucleotide diphosphate dissociation inhibitor {ECO:0000256|RuleBase:RU363124} OS=Actinidia chinensis var. chinensis (Chinese soft-hair kiwi) ORFNames=CEY00_Acc07949 {ECO:0000313|EMBL:PSS26803.1} PE=3
Ach22g00880DH	A	C	296.991783592093	8.91483344205583	152.953308517074	5.0548701702615	0.304152393348447	16.6195311324428	5.03246565135567e-62	1.69613219777539e-60	Up	-	GO:0005509//calcium ion binding`molecular_function`Binding to a calcium ion (Ca2+). [GOC:ai]	K13448//CML`calcium-binding protein CML	ko04626//Plant-pathogen interaction`Organismal Systems`Environmental adaptation	-	GFZ11468.1//Ca2+-binding protein 1`[Actinidia rufa]	PF13499.9//EF-hand_7`EF-hand domain pair;PF13202.9//EF-hand_5`EF hand	-	tr|A0A7J0GL47|A0A7J0GL47_9ERIC//Ca2+-binding protein 1 {ECO:0000313|EMBL:GFZ11468.1} OS=Actinidia rufa ORFNames=Acr_22g0008660 {ECO:0000313|EMBL:GFZ11468.1} PE=4
Ach26g02310DH	A	C	26.0407440755009	0.787850953863653	13.4142975146823	5.04379242794689	0.983957949396758	5.12602437028851	2.95924318870389e-07	1.47109796715077e-06	Up	-	-	-	-	-	GFZ18038.1//GRAS family transcription factor`[Actinidia rufa];GFZ18036.1//GRAS family transcription factor`[Actinidia rufa]	-	-	tr|A0A7J0H4T9|A0A7J0H4T9_9ERIC//GRAS family transcription factor {ECO:0000313|EMBL:GFZ18038.1} OS=Actinidia rufa ORFNames=Acr_26g0013070 {ECO:0000313|EMBL:GFZ18038.1} PE=3;tr|A0A7J0H4K5|A0A7J0H4K5_9ERIC//GRAS family transcription factor {ECO:0000313|EMBL:GFZ18036.1} OS=Actinidia rufa ORFNames=Acr_26g0013050 {ECO:0000313|EMBL:GFZ18036.1} PE=4
Ach06g09930DH	A	C	3382.25333616502	103.960327293628	1743.10683172932	5.02353907256471	0.38909469478796	12.910839288884	3.91015747491531e-38	7.62925717943262e-37	Up	-	GO:0071949//FAD binding`molecular_function`Binding to the oxidized form, FAD, of flavin-adenine dinucleotide, the coenzyme or the prosthetic group of various flavoprotein oxidoreductase enzymes. [GOC:mah];GO:0016491//oxidoreductase activity`molecular_function`Catalysis of an oxidation-reduction (redox) reaction, a reversible chemical reaction in which the oxidation state of an atom or atoms withi…	K22395//K22395`cinnamyl-alcohol dehydrogenase [EC:1.1.1.195]	ko00940//Phenylpropanoid biosynthesis`Metabolism`Biosynthesis of other secondary metabolites;ko01100//Metabolic pathways`Metabolism`Global and overview maps;ko01110//Biosynthesis of secondary metabolites`Metabolism`Global and overview maps	-	PSS28909.1//Berberine bridge enzyme-like`[Actinidia chinensis var. chinensis]	PF01565.26//FAD_binding_4`FAD binding domain;PF08031.15//BBE`Berberine and berberine like	-	tr|A0A2R6RFX1|A0A2R6RFX1_ACTCC//Berberine bridge enzyme-like {ECO:0000313|EMBL:PSS28909.1} OS=Actinidia chinensis var. chinensis (Chinese soft-hair kiwi) ORFNames=CEY00_Acc06448 {ECO:0000313|EMBL:PSS28909.1} PE=3
Ach01g03730DH	A	C	153.399575009307	4.74935527393465	79.0744651416206	5.01701115241319	0.415404829205067	12.0774020899418	1.39043684948174e-33	2.35085299285157e-32	Up	-	GO:0005634//nucleus`cellular_component`A membrane-bounded organelle of eukaryotic cells in which chromosomes are housed and replicated. In most cells, the nucleus contains all of the cell's chromosomes except the organellar chromosomes, and is the site of RNA synthesis and processing. In some species, or in specialized cell types, RNA metabolism or DNA replication may be absent. [GOC:go_curators]…	K13422//MYC2`transcription factor MYC2	ko04016//MAPK signaling pathway - plant`Environmental Information Processing`Signal transduction;ko04075//Plant hormone signal transduction`Environmental Information Processing`Signal transduction	-	PSS20801.1//Transcription factor bHLH041 like`[Actinidia chinensis var. chinensis]	PF00010.29//HLH`Helix-loop-helix DNA-binding domain	bHLH//http://planttfdb.gao-lab.org/family.php?fam=bHLH	tr|A0A2R6R458|A0A2R6R458_ACTCC//Transcription factor bHLH041 like {ECO:0000313|EMBL:PSS20801.1} OS=Actinidia chinensis var. chinensis (Chinese soft-hair kiwi) ORFNames=CEY00_Acc09841 {ECO:0000313|EMBL:PSS20801.1} PE=4
Ach27g08790DH	A	C	1440.03756759493	44.6609765648205	742.349272079876	5.01063192865348	0.18709322402468	26.781471936111	5.31181780298886e-158	7.89587899547177e-156	Up	-	-	-	-	-	PSR87765.1//Sclerostin like`[Actinidia chinensis var. chinensis]	-	-	tr|A0A2R6P9W1|A0A2R6P9W1_ACTCC//Sclerostin like {ECO:0000313|EMBL:PSR87765.1} OS=Actinidia chinensis var. chinensis (Chinese soft-hair kiwi) ORFNames=CEY00_Acc31340 {ECO:0000313|EMBL:PSR87765.1} PE=4
Ach13g03540DH	A	C	2918.53815048982	91.1823297627607	1504.86024012629	5.00028135531482	0.175957314636268	28.417581648431	1.22636464451234e-177	2.48324355891964e-175	Up	-	GO:0016747//acyltransferase activity, transferring groups other than amino-acyl groups`molecular_function`Catalysis of the transfer of an acyl group, other than amino-acyl, from one compound (donor) to another (acceptor). [GOC:jl];GO:0009723//response to ethylene`biological_process`Any process that results in a change in state or activity of a cell or an organism (in terms of movement, secretion,…	K13065//E2.3.1.133, HCT`shikimate O-hydroxycinnamoyltransferase [EC:2.3.1.133]	ko00940//Phenylpropanoid biosynthesis`Metabolism`Biosynthesis of other secondary metabolites;ko00941//Flavonoid biosynthesis`Metabolism`Biosynthesis of other secondary metabolites;ko00945//Stilbenoid, diarylheptanoid and gingerol biosynthesis`Metabolism`Biosynthesis of other secondary metabolites;ko01100//Metabolic pathways`Metabolism`Global and overview maps;ko01110//Biosynthesis of secondary me…	-	PSS13644.1//Vinorine synthase`[Actinidia chinensis var. chinensis];GFZ00012.1//hypothetical protein Acr_13g0014110`[Actinidia rufa]	PF02458.18//Transferase`Transferase family	-	tr|A0A2R6QR95|A0A2R6QR95_ACTCC//Vinorine synthase {ECO:0000313|EMBL:PSS13649.1} OS=Actinidia chinensis var. chinensis (Chinese soft-hair kiwi) {ECO:0000313|EMBL:PSS13649.1} PE=4;tr|A0A7J0FMR7|A0A7J0FMR7_9ERIC//Uncharacterized protein {ECO:0000313|EMBL:GFZ00012.1} OS=Actinidia rufa ORFNames=Acr_13g0014110 {ECO:0000313|EMBL:GFZ00012.1} PE=4
Ach09g06780DH	A	C	8588.73023336724	269.004047346771	4428.87	4.9963333905612	0.167512562507351	29.8266190653131	1.76504673822463e-195	4.77788862317731e-193	Up	-	GO:0005773//vacuole`cellular_component`A closed structure, found only in eukaryotic cells, that is completely surrounded by unit membrane and contains liquid material. Cells contain one or several vacuoles, that may have different functions from each other. Vacuoles have a diverse array of functions. They can act as a storage organelle for nutrients or waste products, as a degradative compartment…	K06900//capV`cGAMP-activated phospholipase [EC:3.1.1.32 3.1.1.-]	ko00564//Glycerophospholipid metabolism`Metabolism`Lipid metabolism;ko00592//alpha-Linolenic acid metabolism`Metabolism`Lipid metabolism;ko01100//Metabolic pathways`Metabolism`Global and overview maps;ko01110//Biosynthesis of secondary metabolites`Metabolism`Global and overview maps	-	PSS21309.1//Patatin-like protein`[Actinidia chinensis var. chinensis];PSS21310.1//Patatin-like protein`[Actinidia chinensis var. chinensis]	PF01734.25//Patatin`Patatin-like phospholipase	-	tr|A0A2R6R5L6|A0A2R6R5L6_ACTCC//Patatin {ECO:0000256|RuleBase:RU361262} EC=3.1.1.- {ECO:0000256|RuleBase:RU361262} OS=Actinidia chinensis var. chinensis (Chinese soft-hair kiwi) ORFNames=CEY00_Acc10351 {ECO:0000313|EMBL:PSS21309.1} PE=3;tr|A0A2R6R5M3|A0A2R6R5M3_ACTCC//Patatin {ECO:0000256|RuleBase:RU361262} EC=3.1.1.- {ECO:0000256|RuleBase:RU361262} OS=Actinidia chinensis var. chinensis (Chinese …
Ach10g06590DH	A	C	259.324027122697	8.15479442663309	133.739410774665	4.99198139244895	0.321585279470928	15.5230407332753	2.42292057640391e-54	6.95399838647354e-53	Up	-	-	-	-	-	PON95973.1//hypothetical protein TorRG33x02_082210`[Trema orientale]	-	-	tr|A0A2P5FDW3|A0A2P5FDW3_TREOI//Uncharacterized protein {ECO:0000313|EMBL:PON95973.1} OS=Trema orientale (Charcoal tree) (Celtis orientalis) ORFNames=TorRG33x02_082210 {ECO:0000313|EMBL:PON95973.1} PE=4
Ach27g07270DH	A	C	426.702767269197	13.4268405418112	220.064803905504	4.99055335421827	0.312387851937839	15.975503923281	1.89318202315059e-57	5.78894992952921e-56	Up	-	GO:0004674//protein serine/threonine kinase activity`molecular_function`Catalysis of the reactions: ATP + protein serine = ADP + protein serine phosphate, and ATP + protein threonine = ADP + protein threonine phosphate. [GOC:bf, PMID:2956925];GO:0016021//integral component of membrane`cellular_component`The component of a membrane consisting of the gene products and protein complexes having at le…	K00924//E2.7.1.-`kinase [EC:2.7.1.-]	-	-	PSR88053.1//Wall-associated receptor kinase-like`[Actinidia chinensis var. chinensis]	PF13947.9//GUB_WAK_bind`Wall-associated receptor kinase galacturonan-binding;PF08488.14//WAK`Wall-associated kinase;PF00069.28//Pkinase`Protein kinase domain;PF07714.20//PK_Tyr_Ser-Thr`Protein tyrosine and serine/threonine kinase	-	tr|A0A2R6PAL7|A0A2R6PAL7_ACTCC//Wall-associated receptor kinase-like {ECO:0000313|EMBL:PSR88053.1} OS=Actinidia chinensis var. chinensis (Chinese soft-hair kiwi) ORFNames=CEY00_Acc31083 {ECO:0000313|EMBL:PSR88053.1} PE=4
Ach20g13280DH	A	C	66.802148206582	2.10447188573613	34.4533100461591	4.98924769355232	0.596416632448701	8.36537316719022	5.99249611885217e-17	5.53928936708851e-16	Up	-	GO:0009535//chloroplast thylakoid membrane`cellular_component`The pigmented membrane of a chloroplast thylakoid. An example of this component is found in Arabidopsis thaliana. [GOC:lr, GOC:mtg_sensu];GO:0009523//photosystem II`cellular_component`A photosystem that contains a pheophytin-quinone reaction center with associated accessory pigments and electron carriers. In cyanobacteria and chloropla…	K13415//BRI1`protein brassinosteroid insensitive 1 [EC:2.7.10.1 2.7.11.1]	ko04075//Plant hormone signal transduction`Environmental Information Processing`Signal transduction	-	GFS38511.1//PSI type II chlorophyll a/b-binding protein`[Actinidia rufa]	PF08263.15//LRRNT_2`Leucine rich repeat N-terminal domain;PF13855.9//LRR_8`Leucine rich repeat;PF07714.20//PK_Tyr_Ser-Thr`Protein tyrosine and serine/threonine kinase;PF00069.28//Pkinase`Protein kinase domain	-	tr|A0A7J0DMP6|A0A7J0DMP6_9ERIC//PSI type II chlorophyll a/b-binding protein {ECO:0000313|EMBL:GFS38511.1} OS=Actinidia rufa ORFNames=Acr_00g0057940 {ECO:0000313|EMBL:GFS38511.1} PE=4
Ach26g06530DH	A	C	24.8664198972688	0.777242927564474	12.8218314124167	4.97899455843635	0.99142656802475	5.02205076908132	5.11226649924065e-07	2.48144668354988e-06	Up	-	GO:0005509//calcium ion binding`molecular_function`Binding to a calcium ion (Ca2+). [GOC:ai]	K13448//CML`calcium-binding protein CML	ko04626//Plant-pathogen interaction`Organismal Systems`Environmental adaptation	-	PSR89667.1//Calcium-binding protein CML30`[Actinidia chinensis var. chinensis]	PF13499.9//EF-hand_7`EF-hand domain pair;PF13833.9//EF-hand_8`EF-hand domain pair;PF00036.35//EF-hand_1`EF hand	-	tr|A0A2R6PE39|A0A2R6PE39_ACTCC//Calcium-binding protein CML30 {ECO:0000313|EMBL:PSR89667.1} OS=Actinidia chinensis var. chinensis (Chinese soft-hair kiwi) ORFNames=CEY00_Acc29873 {ECO:0000313|EMBL:PSR89667.1} PE=4
Ach03g17350DH	A	C	231.251020053272	7.31739873265298	119.284209392962	4.97489301846391	0.344549105838353	14.4388504691053	2.94716487557124e-47	7.26647094345061e-46	Up	-	-	-	-	-	PSS32656.1//Cysteine desulfurase`[Actinidia chinensis var. chinensis]	PF06521.14//PAR1`PAR1 protein	-	tr|A0A2R6RRL0|A0A2R6RRL0_ACTCC//Cysteine desulfurase {ECO:0000313|EMBL:PSS32656.1} OS=Actinidia chinensis var. chinensis (Chinese soft-hair kiwi) ORFNames=CEY00_Acc02956 {ECO:0000313|EMBL:PSS32656.1} PE=4
Ach11g07870DH	A	C	16.4378548595485	0.523724339397833	8.48078959947318	4.97274683842447	1.20957957028368	4.11113659703944	3.93716176467034e-05	0.000151818941280945	Up	-	GO:0009055//electron transfer activity`molecular_function`Any molecular entity that serves as an electron acceptor and electron donor in an electron transport chain. An electron transport chain is a process in which a series of electron carriers operate together to transfer electrons from donors to any of several different terminal electron acceptors to generate a transmembrane electrochemical gr…	-	-	-	PSS17848.1//Cucumber peeling cupredoxin like`[Actinidia chinensis var. chinensis];PSS17852.1//Cucumber peeling cupredoxin like`[Actinidia chinensis var. chinensis]	PF02298.20//Cu_bind_like`Plastocyanin-like domain	-	tr|A0A2R6QZN6|A0A2R6QZN6_ACTCC//Cucumber peeling cupredoxin like {ECO:0000313|EMBL:PSS17848.1} OS=Actinidia chinensis var. chinensis (Chinese soft-hair kiwi) ORFNames=CEY00_Acc12539 {ECO:0000313|EMBL:PSS17848.1} PE=4;tr|A0A2R6QZQ8|A0A2R6QZQ8_ACTCC//Cucumber peeling cupredoxin like {ECO:0000313|EMBL:PSS17852.1} OS=Actinidia chinensis var. chinensis (Chinese soft-hair kiwi) ORFNames=CEY00_Acc12543 …
Ach21g03240DH	A	C	2639.42283400317	84.0740318240705	1361.74843291362	4.97214342736302	0.389774347753715	12.7564665453683	2.86923609531656e-37	5.45345716386996e-36	Up	-	GO:0005773//vacuole`cellular_component`A closed structure, found only in eukaryotic cells, that is completely surrounded by unit membrane and contains liquid material. Cells contain one or several vacuoles, that may have different functions from each other. Vacuoles have a diverse array of functions. They can act as a storage organelle for nutrients or waste products, as a degradative compartment…	K06900//capV`cGAMP-activated phospholipase [EC:3.1.1.32 3.1.1.-]	ko00564//Glycerophospholipid metabolism`Metabolism`Lipid metabolism;ko00592//alpha-Linolenic acid metabolism`Metabolism`Lipid metabolism;ko01100//Metabolic pathways`Metabolism`Global and overview maps;ko01110//Biosynthesis of secondary metabolites`Metabolism`Global and overview maps	-	GFS33194.1//phospholipase A 2A`[Actinidia rufa]	PF01734.25//Patatin`Patatin-like phospholipase	-	tr|A0A7J0DDU2|A0A7J0DDU2_9ERIC//Patatin {ECO:0000256|RuleBase:RU361262} EC=3.1.1.- {ECO:0000256|RuleBase:RU361262} OS=Actinidia rufa ORFNames=Acr_00g0026960 {ECO:0000313|EMBL:GFS33194.1} PE=3
Ach15g07170DH	A	C	255.824296037059	8.13759051449136	131.980943275775	4.9718537404535	0.331611258917084	14.993018502115	8.15606372352091e-51	2.1825320990017e-49	Up	-	-	-	-	-	PSR98514.1//hypothetical protein CEY00_Acc16938`[Actinidia chinensis var. chinensis]	-	-	tr|A0A7J0FX55|A0A7J0FX55_9ERIC//Uncharacterized protein {ECO:0000313|EMBL:GFZ02498.1} OS=Actinidia rufa ORFNames=Acr_15g0011060 {ECO:0000313|EMBL:GFZ02498.1} PE=4
Ach22g05030DH	A	C	997.215428031347	31.8257643649805	514.520596198164	4.97020295921971	0.206488191182297	24.0701559288288	5.13564775822475e-128	5.13884504865789e-126	Up	-	-	K10273//FBXL7`F-box and leucine-rich repeat protein 7	-	-	PSR98246.1//F-box protein`[Actinidia chinensis var. chinensis]	-	-	tr|A0A2R6PWV8|A0A2R6PWV8_ACTCC//F-box protein {ECO:0000313|EMBL:PSR98246.1} OS=Actinidia chinensis var. chinensis (Chinese soft-hair kiwi) ORFNames=CEY00_Acc24848 {ECO:0000313|EMBL:PSR98246.1} PE=4
Ach07g09450DH	A	C	600.395299858663	19.1528837018267	309.774091780245	4.9701522508093	0.437271311552115	11.3662893482939	6.15488907469187e-30	9.43823061686202e-29	Up	-	GO:0016021//integral component of membrane`cellular_component`The component of a membrane consisting of the gene products and protein complexes having at least some part of their peptide sequence embedded in the hydrophobic region of the membrane. [GOC:dos, GOC:go_curators];GO:0046872//metal ion binding`molecular_function`Binding to a metal ion. [GOC:ai];GO:0016491//oxidoreductase activity`molecu…	K00521//E1.16.1.7`ferric-chelate reductase [EC:1.16.1.7]	-	-	PSS26316.1//Ferric reduction oxidase`[Actinidia chinensis var. chinensis]	PF01794.22//Ferric_reduct`Ferric reductase like transmembrane component;PF08022.15//FAD_binding_8`FAD-binding domain;PF08030.15//NAD_binding_6`Ferric reductase NAD binding domain	-	tr|A0A2R6RCQ0|A0A2R6RCQ0_ACTCC//Ferric reduction oxidase {ECO:0000313|EMBL:PSS26316.1} OS=Actinidia chinensis var. chinensis (Chinese soft-hair kiwi) ORFNames=CEY00_Acc07612 {ECO:0000313|EMBL:PSS26316.1} PE=4
Ach02g13470DH	A	C	238.816440320733	7.61386617509352	123.215153247913	4.96856287869677	0.342733082722914	14.4968873130746	1.2676948954641e-47	3.15280869746177e-46	Up	-	-	-	-	-	PSS11901.1//hypothetical protein CEY00_Acc01307`[Actinidia chinensis var. chinensis]	-	-	tr|A0A2R6QPP9|A0A2R6QPP9_ACTCC//Uncharacterized protein {ECO:0000313|EMBL:PSS11901.1} OS=Actinidia chinensis var. chinensis (Chinese soft-hair kiwi) ORFNames=CEY00_Acc01307 {ECO:0000313|EMBL:PSS11901.1} PE=4
Ach18g10540DH	A	C	122.720464597729	3.94378365885207	63.3321241282905	4.96195672325399	0.463623623546951	10.7025536906264	9.90112733429499e-27	1.36891070176737e-25	Up	-	GO:0003824//catalytic activity`molecular_function`Catalysis of a biochemical reaction at physiological temperatures. In biologically catalyzed reactions, the reactants are known as substrates, and the catalysts are naturally occurring macromolecular substances known as enzymes. Enzymes possess specific binding sites for substrates, and are usually composed wholly or largely of protein, but RNA th…	K20772//ACS1_2_6`1-aminocyclopropane-1-carboxylate synthase 1/2/6 [EC:4.4.1.14]	ko00270//Cysteine and methionine metabolism`Metabolism`Amino acid metabolism;ko01100//Metabolic pathways`Metabolism`Global and overview maps;ko01110//Biosynthesis of secondary metabolites`Metabolism`Global and overview maps;ko04016//MAPK signaling pathway - plant`Environmental Information Processing`Signal transduction	-	PSS04205.1//1-aminocyclopropane-1-carboxylate synthase`[Actinidia chinensis var. chinensis]	PF00155.24//Aminotran_1_2`Aminotransferase class I and II	-	tr|A0A2R6Q8K4|A0A2R6Q8K4_ACTCC//1-aminocyclopropane-1-carboxylate synthase {ECO:0000313|EMBL:PSS04205.1} OS=Actinidia chinensis var. chinensis (Chinese soft-hair kiwi) ORFNames=CEY00_Acc20046 {ECO:0000313|EMBL:PSS04205.1} PE=3
Ach17g10630DH	A	C	196.338531404091	6.27602919062268	101.307280297357	4.9607065196868	0.386199959955903	12.844917229544	9.1850115585083e-38	1.77728936974116e-36	Up	-	GO:0006952//defense response`biological_process`Reactions, triggered in response to the presence of a foreign body or the occurrence of an injury, which result in restriction of damage to the organism attacked or prevention/recovery from the infection caused by the attack. [GOC:go_curators]	-	-	-	GFZ04605.1//hypothetical protein Acr_17g0001770`[Actinidia rufa]	-	-	tr|A0A7J0G1E7|A0A7J0G1E7_9ERIC//C2 domain-containing protein {ECO:0000259|PROSITE:PS50004} OS=Actinidia rufa ORFNames=Acr_17g0001770 {ECO:0000313|EMBL:GFZ04605.1} PE=4
Ach12g11130DH	A	C	1744.66862233841	56.1873190689457	900.427970703676	4.95583580435231	0.169448642654192	29.2468309378323	4.92689649517905e-188	1.18411280626191e-185	Up	-	GO:0016021//integral component of membrane`cellular_component`The component of a membrane consisting of the gene products and protein complexes having at least some part of their peptide sequence embedded in the hydrophobic region of the membrane. [GOC:dos, GOC:go_curators];GO:0008271//secondary active sulfate transmembrane transporter activity`molecular_function`Enables the secondary active tran…	K17471//SULTR3`sulfate transporter 3	-	-	GFY98334.1//sulfate transporter 3;5`[Actinidia rufa]	PF00916.23//Sulfate_transp`Sulfate permease family;PF01740.24//STAS`STAS domain	-	tr|A0A7J0FI08|A0A7J0FI08_9ERIC//Sulfate transporter 35 {ECO:0000313|EMBL:GFY98334.1} OS=Actinidia rufa ORFNames=Acr_12g0008750 {ECO:0000313|EMBL:GFY98334.1} PE=3
Ach17g10640DH	A	C	488.289245125737	15.7403319142085	252.014788519973	4.95286262867331	0.246557585004131	20.0880562185516	9.38654531466101e-90	5.11407625660641e-88	Up	-	GO:0006952//defense response`biological_process`Reactions, triggered in response to the presence of a foreign body or the occurrence of an injury, which result in restriction of damage to the organism attacked or prevention/recovery from the infection caused by the attack. [GOC:go_curators]	-	-	-	GFZ04605.1//hypothetical protein Acr_17g0001770`[Actinidia rufa]	-	-	tr|A0A7J0G1E7|A0A7J0G1E7_9ERIC//C2 domain-containing protein {ECO:0000259|PROSITE:PS50004} OS=Actinidia rufa ORFNames=Acr_17g0001770 {ECO:0000313|EMBL:GFZ04605.1} PE=4
Ach04g04330DH	A	C	25078.517133633	816.396091089449	12947.4566123612	4.94094493282431	0.123673971633242	39.9513726904219	0	0	Up	-	GO:0016126//sterol biosynthetic process`biological_process`The chemical reactions and pathways resulting in the formation of sterols, steroids with one or more hydroxyl groups and a hydrocarbon side-chain in the molecule. [GOC:go_curators];GO:0004506//squalene monooxygenase activity`molecular_function`Catalysis of the reaction: H(+) + NADPH + O(2) + squalene = (S)-2,3-epoxysqualene + H(2)O + NADP…	K00511//SQLE, ERG1`squalene monooxygenase [EC:1.14.14.17]	ko00100//Steroid biosynthesis`Metabolism`Lipid metabolism;ko00909//Sesquiterpenoid and triterpenoid biosynthesis`Metabolism`Metabolism of terpenoids and polyketides;ko01100//Metabolic pathways`Metabolism`Global and overview maps;ko01110//Biosynthesis of secondary metabolites`Metabolism`Global and overview maps	-	GFY85982.1//FAD/NAD(P)-binding oxidoreductase family protein`[Actinidia rufa]	PF01494.22//FAD_binding_3`FAD binding domain;PF08491.13//SE`Squalene epoxidase	-	tr|A0A7J0EI63|A0A7J0EI63_9ERIC//Squalene monooxygenase {ECO:0000256|ARBA:ARBA00012312, ECO:0000256|RuleBase:RU367121} EC=1.14.14.17 {ECO:0000256|ARBA:ARBA00012312, ECO:0000256|RuleBase:RU367121} OS=Actinidia rufa ORFNames=Acr_04g0007200 {ECO:0000313|EMBL:GFY85982.1} PE=3
Ach23g14550DH	A	C	135.984242258513	4.46504610502485	70.224644181769	4.92659463153623	0.436884112045043	11.2766623818728	1.7111553694789e-29	2.5991772877448e-28	Up	-	GO:0005737//cytoplasm`cellular_component`The contents of a cell excluding the plasma membrane and nucleus, but including other subcellular structures. [ISBN:0198547684]	K13993//HSP20`HSP20 family protein	ko04141//Protein processing in endoplasmic reticulum`Genetic Information Processing`Folding, sorting and degradation	-	PSR95079.1//Alpha crystallin/Hsp20 domain protein`[Actinidia chinensis var. chinensis]	PF00011.24//HSP20`Hsp20/alpha crystallin family;PF17886.4//ArsA_HSP20`HSP20-like domain found in ArsA	-	tr|A0A2R6PPW9|A0A2R6PPW9_ACTCC//Alpha crystallin/Hsp20 domain protein {ECO:0000313|EMBL:PSR95079.1} OS=Actinidia chinensis var. chinensis (Chinese soft-hair kiwi) ORFNames=CEY00_Acc25834 {ECO:0000313|EMBL:PSR95079.1} PE=3
novel2110	A	C	269.405741747345	8.87240133685911	139.139071542102	4.92111926704382	0.577533328529005	8.52092688672715	1.58281436422321e-17	1.49645787464574e-16	Up	-	-	-	-	-	-	-	-	-
Ach13g04580DH	A	C	1804.60961724843	59.6240655514645	932.116841399948	4.9196339834065	0.154638422375978	31.8137879824279	4.17310772965033e-222	1.70342283136012e-219	Up	-	GO:0016491//oxidoreductase activity`molecular_function`Catalysis of an oxidation-reduction (redox) reaction, a reversible chemical reaction in which the oxidation state of an atom or atoms within a molecule is altered. One substrate acts as a hydrogen or electron donor and becomes oxidized, while the other acts as hydrogen or electron acceptor and becomes reduced. [GOC:go_curators]	K00059//fabG, OAR1`3-oxoacyl-[acyl-carrier protein] reductase [EC:1.1.1.100]	ko00061//Fatty acid biosynthesis`Metabolism`Lipid metabolism;ko00780//Biotin metabolism`Metabolism`Metabolism of cofactors and vitamins;ko01100//Metabolic pathways`Metabolism`Global and overview maps;ko01110//Biosynthesis of secondary metabolites`Metabolism`Global and overview maps;ko01212//Fatty acid metabolism`Metabolism`Global and overview maps;ko01240//Biosynthesis of cofactors`Metabolism`Glo…	-	GFY99872.1//NAD(P)-binding Rossmann-fold superfamily protein`[Actinidia rufa]	PF00106.28//adh_short`short chain dehydrogenase;PF08659.13//KR`KR domain;PF13561.9//adh_short_C2`Enoyl-(Acyl carrier protein) reductase	-	tr|A0A7J0FMB8|A0A7J0FMB8_9ERIC//NAD(P)-binding Rossmann-fold superfamily protein {ECO:0000313|EMBL:GFY99872.1} OS=Actinidia rufa ORFNames=Acr_13g0012720 {ECO:0000313|EMBL:GFY99872.1} PE=4
Ach20g02750DH	A	C	5347.83525261381	176.71658923645	2762.27592092513	4.91873457009519	0.141349080426409	34.7984900591981	2.5635806785099e-265	1.93897178613414e-262	Up	-	GO:0005634//nucleus`cellular_component`A membrane-bounded organelle of eukaryotic cells in which chromosomes are housed and replicated. In most cells, the nucleus contains all of the cell's chromosomes except the organellar chromosomes, and is the site of RNA synthesis and processing. In some species, or in specialized cell types, RNA metabolism or DNA replication may be absent. [GOC:go_curators]	K16743//ASPM, ASP`abnormal spindle-like microcephaly-associated protein	-	-	CAN83680.1//hypothetical protein VITISV_003845`[Vitis vinifera];PSS01258.1//IQ domain-containing protein`[Actinidia chinensis var. chinensis]	-	-	tr|A5BXD3|A5BXD3_VITVI//Uncharacterized protein {ECO:0000313|EMBL:CAN83680.1} OS=Vitis vinifera (Grape) ORFNames=VITISV_003845 {ECO:0000313|EMBL:CAN83680.1} PE=4;tr|A0A2R6Q305|A0A2R6Q305_ACTCC//IQ domain-containing protein {ECO:0000313|EMBL:PSS01258.1} OS=Actinidia chinensis var. chinensis (Chinese soft-hair kiwi) ORFNames=CEY00_Acc22616 {ECO:0000313|EMBL:PSS01258.1} PE=4
Ach04g00560DH	A	C	63.5290699364487	2.10848402619276	32.8187769813207	4.91601733663218	0.609126701185256	8.07059898550902	6.99541236479664e-16	6.11884436643232e-15	Up	-	GO:0016020//membrane`cellular_component`A lipid bilayer along with all the proteins and protein complexes embedded in it an attached to it. [GOC:dos, GOC:mah, ISBN:0815316194];GO:0016757//glycosyltransferase activity`molecular_function`Catalysis of the transfer of a glycosyl group from one compound (donor) to another (acceptor). [GOC:jl, ISBN:0198506732]	-	-	-	PSS31186.1//Glycosyltransferase family 92 protein`[Actinidia chinensis var. chinensis]	PF01697.30//Glyco_transf_92`Glycosyltransferase family 92;PF13704.9//Glyco_tranf_2_4`Glycosyl transferase family 2	-	tr|A0A2R6RMC7|A0A2R6RMC7_ACTCC//Glycosyltransferase family 92 protein {ECO:0000256|RuleBase:RU366017} EC=2.4.1.- {ECO:0000256|RuleBase:RU366017} OS=Actinidia chinensis var. chinensis (Chinese soft-hair kiwi) ORFNames=CEY00_Acc04482 {ECO:0000313|EMBL:PSS31186.1} PE=3
Ach03g08260DH	A	C	530.16775819963	17.5599778819577	273.863868040794	4.91303830303743	0.229028955431208	21.4516033301873	4.41180808676816e-102	2.97779676533675e-100	Up	-	-	K24647//PRDM15`PR domain zinc finger protein 15 [EC:2.1.1.-]	-	-	PSS33295.1//Zinc finger protein`[Actinidia chinensis var. chinensis]	PF13912.9//zf-C2H2_6`C2H2-type zinc finger	-	tr|A0A2R6RTF8|A0A2R6RTF8_ACTCC//Zinc finger protein {ECO:0000313|EMBL:PSS33295.1} OS=Actinidia chinensis var. chinensis (Chinese soft-hair kiwi) ORFNames=CEY00_Acc03683 {ECO:0000313|EMBL:PSS33295.1} PE=4
Ach07g06800DH	A	C	474.716301483447	15.7423989105173	245.229350196982	4.91204694739749	0.253553893425641	19.3727924309631	1.3095865419528e-83	6.45159530897665e-82	Up	-	GO:0004364//glutathione transferase activity`molecular_function`Catalysis of the reaction: R-X + glutathione = H-X + R-S-glutathione. R may be an aliphatic, aromatic or heterocyclic group; X may be a sulfate, nitrile or halide group. [EC:2.5.1.18];GO:0006749//glutathione metabolic process`biological_process`The chemical reactions and pathways involving glutathione, the tripeptide glutamylcysteiny…	K00799//GST, gst`glutathione S-transferase [EC:2.5.1.18]	ko00480//Glutathione metabolism`Metabolism`Metabolism of other amino acids;ko01100//Metabolic pathways`Metabolism`Global and overview maps	-	GFY90566.1//glutathione S-transferase TAU 25`[Actinidia rufa]	PF02798.23//GST_N`Glutathione S-transferase, N-terminal domain;PF13417.9//GST_N_3`Glutathione S-transferase, N-terminal domain;PF13409.9//GST_N_2`Glutathione S-transferase, N-terminal domain;PF00043.28//GST_C`Glutathione S-transferase, C-terminal domain;PF13410.9//GST_C_2`Glutathione S-transferase, C-terminal domain	-	tr|A0A7J0EWH9|A0A7J0EWH9_9ERIC//Glutathione transferase {ECO:0000256|ARBA:ARBA00012452} EC=2.5.1.18 {ECO:0000256|ARBA:ARBA00012452} OS=Actinidia rufa ORFNames=Acr_07g0007630 {ECO:0000313|EMBL:GFY90566.1} PE=4
Ach19g00710DH	A	C	17579.0556966126	587.196876284041	9083.12628644834	4.90373225753793	0.130376419707623	37.6121101387418	0	0	Up	-	GO:0015914//phospholipid transport`biological_process`The directed movement of phospholipids into, out of or within a cell, or between cells, by means of some agent such as a transporter or pore. Phospholipids are any lipids containing phosphoric acid as a mono- or diester. [GOC:ai];GO:0016021//integral component of membrane`cellular_component`The component of a membrane consisting of the gene pr…	K14802//DRS2, ATP8A`phospholipid-transporting ATPase [EC:7.6.2.1]	-	-	GFZ08114.1//ATPase E1-E2 type family protein`[Actinidia rufa]	PF16209.8//PhoLip_ATPase_N`Phospholipid-translocating ATPase N-terminal;PF13246.9//Cation_ATPase`Cation transport ATPase (P-type);PF16212.8//PhoLip_ATPase_C`Phospholipid-translocating P-type ATPase C-terminal	-	tr|A0A7J0GBE2|A0A7J0GBE2_9ERIC//Phospholipid-transporting ATPase {ECO:0000256|RuleBase:RU362033} EC=7.6.2.1 {ECO:0000256|RuleBase:RU362033} OS=Actinidia rufa ORFNames=Acr_19g0010510 {ECO:0000313|EMBL:GFZ08114.1} PE=3
novel53	A	C	140.901096903164	4.71196880734893	72.8065328552562	4.89629163720438	0.419196394293727	11.6801854783455	1.60943957550476e-31	2.58515603520803e-30	Up	-	GO:0016887//ATP hydrolysis activity`molecular_function`Catalysis of the reaction: ATP + H2O = ADP + H+ Pi. ATP hydrolysis is used in some reactions as an energy source, for example to catalyze a reaction or drive transport against a concentration gradient. [RHEA:13065];GO:0005524//ATP binding`molecular_function`Binding to ATP, adenosine 5'-triphosphate, a universally important coenzyme and enzyme…	K08900//BCS1`mitochondrial chaperone BCS1	-	-	PSS36507.1//Protein HYPER-SENSITIVITY-RELATED like`[Actinidia chinensis var. chinensis]	PF00004.32//AAA`ATPase family associated with various cellular activities (AAA)	-	tr|A0A2R6S2K1|A0A2R6S2K1_ACTCC//Protein HYPER-SENSITIVITY-RELATED like {ECO:0000313|EMBL:PSS36507.1} OS=Actinidia chinensis var. chinensis (Chinese soft-hair kiwi) ORFNames=CEY00_Acc01022 {ECO:0000313|EMBL:PSS36507.1} PE=3
Ach08g14730DH	A	C	1161.72032977635	39.062705924613	600.39151785048	4.89234753781978	0.21089913045164	23.1975709304387	4.81766255840954e-119	4.24284282027602e-117	Up	-	-	-	-	-	-	-	-	-
Ach03g03960DH	A	C	54.5667425832415	1.82922049589395	28.1979815395677	4.8897735360039	0.650509671826757	7.5168344880599	5.61183868422012e-14	4.46102144059983e-13	Up	-	-	K15015//SLC32A, VGAT`solute carrier family 32 (vesicular inhibitory amino acid transporter)	-	-	KAF7130302.1//hypothetical protein RHSIM_Rhsim10G0038900`[Rhododendron simsii]	PF01490.21//Aa_trans`Transmembrane amino acid transporter protein	-	tr|A0A834GFA8|A0A834GFA8_RHOSS//Aa_trans domain-containing protein {ECO:0000259|Pfam:PF01490} OS=Rhododendron simsii (Sims's rhododendron) ORFNames=RHSIM_Rhsim10G0038900 {ECO:0000313|EMBL:KAF7130302.1} PE=4
Ach07g05260DH	A	C	736.175478654652	24.8300207229638	380.502749688808	4.88947049954976	0.764913430501313	6.3921880628312	1.63528594653943e-10	1.0529046920683e-09	Up	-	GO:0005576//extracellular region`cellular_component`The space external to the outermost structure of a cell. For cells without external protective or external encapsulating structures this refers to space outside of the plasma membrane. This term covers the host cell environment outside an intracellular parasite. [GOC:go_curators];GO:0005975//carbohydrate metabolic process`biological_process`The …	K18195//RGL4, rhiE`rhamnogalacturonan endolyase [EC:4.2.2.23]	-	-	PSS26789.1//Rhamnogalacturonate lyase`[Actinidia chinensis var. chinensis]	PF06045.14//Rhamnogal_lyase`Rhamnogalacturonate lyase family;PF14686.9//fn3_3`Polysaccharide lyase family 4, domain II;PF14683.9//CBM-like`Polysaccharide lyase family 4, domain III	-	tr|A0A2R6RDZ8|A0A2R6RDZ8_ACTCC//Rhamnogalacturonan endolyase {ECO:0000256|ARBA:ARBA00012437} EC=4.2.2.23 {ECO:0000256|ARBA:ARBA00012437} OS=Actinidia chinensis var. chinensis (Chinese soft-hair kiwi) ORFNames=CEY00_Acc07935 {ECO:0000313|EMBL:PSS26789.1} PE=3
Ach27g08580DH	A	C	38.8433769082894	1.31662093187248	20.079998920081	4.88469654632554	0.757485016040569	6.4485718435174	1.12909038060233e-10	7.33965829817227e-10	Up	-	GO:0016021//integral component of membrane`cellular_component`The component of a membrane consisting of the gene products and protein complexes having at least some part of their peptide sequence embedded in the hydrophobic region of the membrane. [GOC:dos, GOC:go_curators]	-	-	-	GFS32749.1//hypothetical protein Acr_00g0024400`[Actinidia rufa]	-	-	tr|A0A7J0DDE0|A0A7J0DDE0_9ERIC//Uncharacterized protein {ECO:0000313|EMBL:GFS32749.1} OS=Actinidia rufa ORFNames=Acr_00g0024400 {ECO:0000313|EMBL:GFS32749.1} PE=4
Ach08g02140DH	A	C	1277.92809772351	43.3554804083243	660.641789065915	4.88166093865867	0.164329674662598	29.7065088741988	6.32737706103863e-194	1.6774724587801e-191	Up	-	-	-	-	-	PSS24692.1//F-box protein`[Actinidia chinensis var. chinensis]	-	-	tr|A0A2R6RAV1|A0A2R6RAV1_ACTCC//F-box protein {ECO:0000313|EMBL:PSS24692.1} OS=Actinidia chinensis var. chinensis (Chinese soft-hair kiwi) ORFNames=CEY00_Acc09609 {ECO:0000313|EMBL:PSS24692.1} PE=4
Ach09g07120DH	A	C	440.469588851439	14.9489855689654	227.709287210202	4.8781398025199	0.261191966826799	18.6764541872556	7.69649609375112e-78	3.44214075733746e-76	Up	-	GO:0004674//protein serine/threonine kinase activity`molecular_function`Catalysis of the reactions: ATP + protein serine = ADP + protein serine phosphate, and ATP + protein threonine = ADP + protein threonine phosphate. [GOC:bf, PMID:2956925];GO:0005524//ATP binding`molecular_function`Binding to ATP, adenosine 5'-triphosphate, a universally important coenzyme and enzyme regulator. [ISBN:019850673…	K20716//MAPKKK17_18`mitogen-activated protein kinase kinase kinase 17/18	ko04016//MAPK signaling pathway - plant`Environmental Information Processing`Signal transduction	-	PSS21275.1//Mitogen-activated protein kinase kinase`[Actinidia chinensis var. chinensis]	PF00069.28//Pkinase`Protein kinase domain;PF07714.20//PK_Tyr_Ser-Thr`Protein tyrosine and serine/threonine kinase	-	tr|A0A2R6R5L3|A0A2R6R5L3_ACTCC//Mitogen-activated protein kinase kinase {ECO:0000313|EMBL:PSS21275.1} OS=Actinidia chinensis var. chinensis (Chinese soft-hair kiwi) ORFNames=CEY00_Acc10319 {ECO:0000313|EMBL:PSS21275.1} PE=3
Ach03g20550DH	A	C	5403.91625571166	183.764066467053	2793.84016108936	4.87772489034107	0.134556072517786	36.2504998776353	9.75843494895788e-288	1.19499006260667e-284	Up	-	GO:0016021//integral component of membrane`cellular_component`The component of a membrane consisting of the gene products and protein complexes having at least some part of their peptide sequence embedded in the hydrophobic region of the membrane. [GOC:dos, GOC:go_curators];GO:0016301//kinase activity`molecular_function`Catalysis of the transfer of a phosphate group, usually from ATP, to a substr…	-	-	-	PSS32355.1//Hybrid signal transduction histidine kinase`[Actinidia chinensis var. chinensis]	PF03168.16//LEA_2`Late embryogenesis abundant protein	-	tr|A0A2R6RQR4|A0A2R6RQR4_ACTCC//Hybrid signal transduction histidine kinase {ECO:0000313|EMBL:PSS32355.1} OS=Actinidia chinensis var. chinensis (Chinese soft-hair kiwi) ORFNames=CEY00_Acc02654 {ECO:0000313|EMBL:PSS32355.1} PE=4
Ach29g05430DH	A	C	23.0209399595133	0.787334204786466	11.9041370821499	4.86690482448996	0.983058765281847	4.95077710140207	7.39177263738396e-07	3.52796631668459e-06	Up	-	-	-	-	-	PSR84972.1//hypothetical protein CEY00_Acc32947`[Actinidia chinensis var. chinensis]	-	-	tr|A0A2R6P3W7|A0A2R6P3W7_ACTCC//Uncharacterized protein {ECO:0000313|EMBL:PSR84972.1} OS=Actinidia chinensis var. chinensis (Chinese soft-hair kiwi) ORFNames=CEY00_Acc32947 {ECO:0000313|EMBL:PSR84972.1} PE=4
Ach02g08170DH	A	C	596.33680791474	20.4067681218976	308.371788018319	4.86523495346874	0.25428763036184	19.132802278057	1.34638343862537e-81	6.49598433540152e-80	Up	-	GO:0016021//integral component of membrane`cellular_component`The component of a membrane consisting of the gene products and protein complexes having at least some part of their peptide sequence embedded in the hydrophobic region of the membrane. [GOC:dos, GOC:go_curators];GO:0004672//protein kinase activity`molecular_function`Catalysis of the phosphorylation of an amino acid residue in a protei…	K13416//BAK1`brassinosteroid insensitive 1-associated receptor kinase 1 [EC:2.7.10.1 2.7.11.1]	ko04016//MAPK signaling pathway - plant`Environmental Information Processing`Signal transduction;ko04075//Plant hormone signal transduction`Environmental Information Processing`Signal transduction;ko04626//Plant-pathogen interaction`Organismal Systems`Environmental adaptation	-	PSS34711.1//Lectin-domain containing receptor kinase`[Actinidia chinensis var. chinensis]	PF00139.22//Lectin_legB`Legume lectin domain;PF00069.28//Pkinase`Protein kinase domain;PF07714.20//PK_Tyr_Ser-Thr`Protein tyrosine and serine/threonine kinase	-	tr|A0A2R6RXH8|A0A2R6RXH8_ACTCC//Lectin-domain containing receptor kinase {ECO:0000313|EMBL:PSS34711.1} OS=Actinidia chinensis var. chinensis (Chinese soft-hair kiwi) ORFNames=CEY00_Acc01818 {ECO:0000313|EMBL:PSS34711.1} PE=3
novel2579	A	C	22.9120703570324	0.793413341551837	11.8527418492921	4.86010444661298	0.97829732695524	4.96792162536016	6.76743018515906e-07	3.23959855996929e-06	Up	-	-	-	-	-	-	-	-	-
Ach18g01080DH	A	C	22.9218686856893	0.78228856617547	11.8520786259324	4.8581794626881	1.00728612478889	4.82303820446877	1.41387876374748e-06	6.53591700315122e-06	Up	-	-	-	-	-	PSR98808.1//Threonylcarbamoyl-AMP synthase`[Actinidia chinensis var. chinensis]	-	-	tr|A0A2R6PYJ4|A0A2R6PYJ4_ACTCC//Threonylcarbamoyl-AMP synthase {ECO:0000313|EMBL:PSR98808.1} OS=Actinidia chinensis var. chinensis (Chinese soft-hair kiwi) ORFNames=CEY00_Acc25333 {ECO:0000313|EMBL:PSR98808.1} PE=4
Ach11g10780DH	A	C	662.320197046558	22.8335742443673	342.576885645463	4.85663119706152	0.212138911747226	22.8936368017596	5.37639716239323e-116	4.50356447648548e-114	Up	-	GO:0016021//integral component of membrane`cellular_component`The component of a membrane consisting of the gene products and protein complexes having at least some part of their peptide sequence embedded in the hydrophobic region of the membrane. [GOC:dos, GOC:go_curators];GO:0015276//ligand-gated ion channel activity`molecular_function`Enables the transmembrane transfer of an ion by a channel t…	K05387//GRIP`glutamate receptor, ionotropic, plant	-	-	GFY97282.1//glutamate receptor 2.9`[Actinidia rufa]	PF01094.31//ANF_receptor`Receptor family ligand binding region;PF13458.9//Peripla_BP_6`Periplasmic binding protein;PF00060.29//Lig_chan`Ligand-gated ion channel;PF10613.12//Lig_chan-Glu_bd`Ligated ion channel L-glutamate- and glycine-binding site;PF00497.23//SBP_bac_3`Bacterial extracellular solute-binding proteins, family 3	-	tr|A0A7J0FF05|A0A7J0FF05_9ERIC//Glutamate receptor 2.9 {ECO:0000313|EMBL:GFY97282.1} OS=Actinidia rufa ORFNames=Acr_11g0015880 {ECO:0000313|EMBL:GFY97282.1} PE=3
Ach16g06060DH	A	C	75.2001895499789	2.60594667438123	38.9030681121801	4.84816947396504	1.13832464840167	4.25903935294064	2.05307326983591e-05	8.20591112948401e-05	Up	-	GO:0015976//carbon utilization`biological_process`A series of processes that forms an integrated mechanism by which a cell or an organism detects the depletion of primary carbon sources and then activates genes to scavenge the last traces of the primary carbon source and to transport and metabolize alternative carbon sources such as carbon dioxide or carbonic acid. The utilization process begins …	K01673//cynT, can`carbonic anhydrase [EC:4.2.1.1]	ko00910//Nitrogen metabolism`Metabolism`Energy metabolism;ko01100//Metabolic pathways`Metabolism`Global and overview maps	-	PSS07789.1//Carbonic anhydrase`[Actinidia chinensis var. chinensis]	PF00484.22//Pro_CA`Carbonic anhydrase	-	tr|A0A2R6QGP6|A0A2R6QGP6_ACTCC//Carbonic anhydrase {ECO:0000256|ARBA:ARBA00012925, ECO:0000256|RuleBase:RU003956} EC=4.2.1.1 {ECO:0000256|ARBA:ARBA00012925, ECO:0000256|RuleBase:RU003956} Carbonate dehydratase {ECO:0000256|RuleBase:RU003956} OS=Actinidia chinensis var. chinensis (Chinese soft-hair kiwi) ORFNames=CEY00_Acc18143 {ECO:0000313|EMBL:PSS07789.1} PE=3
Ach03g08450DH	A	C	504.539941103403	17.5978810976206	261.068911100512	4.84135292164545	0.228618182264203	21.1765874161773	1.57002530178196e-99	1.00936926651562e-97	Up	-	GO:0016887//ATP hydrolysis activity`molecular_function`Catalysis of the reaction: ATP + H2O = ADP + H+ Pi. ATP hydrolysis is used in some reactions as an energy source, for example to catalyze a reaction or drive transport against a concentration gradient. [RHEA:13065];GO:0005524//ATP binding`molecular_function`Binding to ATP, adenosine 5'-triphosphate, a universally important coenzyme and enzyme…	K03283//HSPA1_6_8`heat shock 70kDa protein 1/6/8	ko03040//Spliceosome`Genetic Information Processing`Transcription;ko04141//Protein processing in endoplasmic reticulum`Genetic Information Processing`Folding, sorting and degradation;ko04144//Endocytosis`Cellular Processes`Transport and catabolism	-	PSS33362.1//Heat shock protein 70 family protein`[Actinidia chinensis var. chinensis]	PF00012.23//HSP70`Hsp70 protein;PF06723.16//MreB_Mbl`MreB/Mbl protein	-	tr|A0A2R6RTK5|A0A2R6RTK5_ACTCC//Heat shock protein 70 family protein {ECO:0000313|EMBL:PSS33362.1} OS=Actinidia chinensis var. chinensis (Chinese soft-hair kiwi) ORFNames=CEY00_Acc03750 {ECO:0000313|EMBL:PSS33362.1} PE=3
Ach19g06320DH	A	C	569.896482630514	19.9704917382791	294.933487184397	4.83425693252102	0.22763954508644	21.236454899281	4.39859480374154e-100	2.87092040540654e-98	Up	-	GO:0004674//protein serine/threonine kinase activity`molecular_function`Catalysis of the reactions: ATP + protein serine = ADP + protein serine phosphate, and ATP + protein threonine = ADP + protein threonine phosphate. [GOC:bf, PMID:2956925];GO:0004712//protein serine/threonine/tyrosine kinase activity`molecular_function`Catalysis of the reactions: ATP + a protein serine = ADP + protein serine p…	K13420//FLS2`LRR receptor-like serine/threonine-protein kinase FLS2 [EC:2.7.11.1]	ko04016//MAPK signaling pathway - plant`Environmental Information Processing`Signal transduction;ko04626//Plant-pathogen interaction`Organismal Systems`Environmental adaptation	-	PSR84622.1//G-type lectin S-receptor-like serine/threonine-protein kinase`[Actinidia chinensis var. chinensis]	PF01453.27//B_lectin`D-mannose binding lectin;PF07714.20//PK_Tyr_Ser-Thr`Protein tyrosine and serine/threonine kinase;PF00069.28//Pkinase`Protein kinase domain	-	tr|A0A2R6P2X1|A0A2R6P2X1_ACTCC//Receptor-like serine/threonine-protein kinase {ECO:0000256|PIRNR:PIRNR000641} EC=2.7.11.1 {ECO:0000256|PIRNR:PIRNR000641} OS=Actinidia chinensis var. chinensis (Chinese soft-hair kiwi) ORFNames=CEY00_Acc21746 {ECO:0000313|EMBL:PSR84622.1} PE=3
Ach12g01870DH	A	C	433.314321915921	15.2530823954029	224.283702155662	4.82906072696525	0.249329993437266	19.3681500584497	1.43314999504497e-83	7.03337505201839e-82	Up	-	GO:0005524//ATP binding`molecular_function`Binding to ATP, adenosine 5'-triphosphate, a universally important coenzyme and enzyme regulator. [ISBN:0198506732]	-	-	-	PSS16313.1//Beta-(1-->2)glucan export ATP-binding/permease protein like`[Actinidia chinensis var. chinensis]	-	-	tr|A0A2R6QX22|A0A2R6QX22_ACTCC//Beta-(1-->2)glucan export ATP-binding/permease protein like {ECO:0000313|EMBL:PSS16313.1} OS=Actinidia chinensis var. chinensis (Chinese soft-hair kiwi) ORFNames=CEY00_Acc13809 {ECO:0000313|EMBL:PSS16313.1} PE=4
Ach05g05690DH	A	C	283.051135324818	9.97289014715068	146.512012735984	4.82555273771904	0.286121602074472	16.8653911579282	8.086501553944e-64	2.83700510179023e-62	Up	-	GO:0005509//calcium ion binding`molecular_function`Binding to a calcium ion (Ca2+). [GOC:ai]	K13448//CML`calcium-binding protein CML	ko04626//Plant-pathogen interaction`Organismal Systems`Environmental adaptation	-	PSS30335.1//Calcium-binding protein`[Actinidia chinensis var. chinensis]	PF13499.9//EF-hand_7`EF-hand domain pair;PF13833.9//EF-hand_8`EF-hand domain pair;PF00036.35//EF-hand_1`EF hand	-	tr|A0A2R6RJZ1|A0A2R6RJZ1_ACTCC//Calcium-binding protein {ECO:0000313|EMBL:PSS30335.1} OS=Actinidia chinensis var. chinensis (Chinese soft-hair kiwi) ORFNames=CEY00_Acc05574 {ECO:0000313|EMBL:PSS30335.1} PE=4
Ach21g07040DH	A	C	2197.62544429323	78.3361034352797	1137.98077386426	4.80880025134185	0.169376205713477	28.3912384923571	2.59410399124373e-177	5.17131614254448e-175	Up	-	GO:0004842//ubiquitin-protein transferase activity`molecular_function`Catalysis of the transfer of ubiquitin from one protein to another via the reaction X-Ub + Y --> Y-Ub + X, where both X-Ub and Y-Ub are covalent linkages. [GOC:BioGRID, GOC:jh2, PMID:9635407]	K24764//WDSUB1`WD repeat, SAM and U-box domain-containing protein 1	-	-	PSS00076.1//U-box domain-containing protein`[Actinidia chinensis var. chinensis]	PF04564.18//U-box`U-box domain	-	tr|A0A2R6Q0Z7|A0A2R6Q0Z7_ACTCC//RING-type E3 ubiquitin transferase {ECO:0000256|ARBA:ARBA00012483} EC=2.3.2.27 {ECO:0000256|ARBA:ARBA00012483} OS=Actinidia chinensis var. chinensis (Chinese soft-hair kiwi) ORFNames=CEY00_Acc24043 {ECO:0000313|EMBL:PSS00076.1} PE=4
novel1235	A	C	1317.40013239383	47.255403566909	682.327767980369	4.80007262058769	0.176278290312503	27.2300838184794	2.861024846013e-163	4.68624935924015e-161	Up	-	-	-	-	-	PSS21493.1//WEB family protein`[Actinidia chinensis var. chinensis]	PF05701.14//WEMBL`Weak chloroplast movement under blue light	-	tr|A0A2R6R669|A0A2R6R669_ACTCC//WEB family protein {ECO:0000313|EMBL:PSS21493.1} OS=Actinidia chinensis var. chinensis (Chinese soft-hair kiwi) ORFNames=CEY00_Acc10537 {ECO:0000313|EMBL:PSS21493.1} PE=4
Ach03g20490DH	A	C	1220.49467949104	43.744400900296	632.119540195669	4.79985154500142	0.196633159216335	24.4101837356976	1.33328942651022e-131	1.38813242478286e-129	Up	-	GO:0016021//integral component of membrane`cellular_component`The component of a membrane consisting of the gene products and protein complexes having at least some part of their peptide sequence embedded in the hydrophobic region of the membrane. [GOC:dos, GOC:go_curators]	-	-	-	PSS32361.1//Late embryogenesis abundant protein`[Actinidia chinensis var. chinensis];PSS32362.1//Late embryogenesis abundant protein`[Actinidia chinensis var. chinensis]	PF03168.16//LEA_2`Late embryogenesis abundant protein	-	tr|A0A2R6RQQ1|A0A2R6RQQ1_ACTCC//Late embryogenesis abundant protein {ECO:0000313|EMBL:PSS32361.1} OS=Actinidia chinensis var. chinensis (Chinese soft-hair kiwi) ORFNames=CEY00_Acc02660 {ECO:0000313|EMBL:PSS32361.1} PE=4;tr|A0A2R6RQQ9|A0A2R6RQQ9_ACTCC//Late embryogenesis abundant protein {ECO:0000313|EMBL:PSS32362.1} OS=Actinidia chinensis var. chinensis (Chinese soft-hair kiwi) ORFNames=CEY00_Acc…
Ach03g12640DH	A	C	373.173548088706	13.3863535807624	193.279950834734	4.79872666200023	0.278085956837896	17.2562711061226	1.00387996995942e-66	3.70916340624661e-65	Up	-	GO:0016021//integral component of membrane`cellular_component`The component of a membrane consisting of the gene products and protein complexes having at least some part of their peptide sequence embedded in the hydrophobic region of the membrane. [GOC:dos, GOC:go_curators]	-	-	-	GFY84139.1//hypothetical protein Acr_03g0009130`[Actinidia rufa]	PF03168.16//LEA_2`Late embryogenesis abundant protein	-	tr|A0A7J0EE47|A0A7J0EE47_9ERIC//LEA_2 domain-containing protein {ECO:0000259|Pfam:PF03168} OS=Actinidia rufa ORFNames=Acr_03g0009130 {ECO:0000313|EMBL:GFY84139.1} PE=4
Ach21g05470DH	A	C	1020.43110350153	36.9926418631604	528.711872682344	4.78422991974785	0.171349824834371	27.920833443351	1.49053880596485e-171	2.79786101709431e-169	Up	-	-	-	-	-	PSR99852.1//Tumor protein`[Actinidia chinensis var. chinensis];GFZ10241.1//hypothetical protein Acr_21g0008400`[Actinidia rufa]	-	-	tr|A0A2R6Q0B4|A0A2R6Q0B4_ACTCC//Tumor protein {ECO:0000313|EMBL:PSR99852.1} OS=Actinidia chinensis var. chinensis (Chinese soft-hair kiwi) ORFNames=CEY00_Acc23915 {ECO:0000313|EMBL:PSR99852.1} PE=4;tr|A0A7J0GHN5|A0A7J0GHN5_9ERIC//Uncharacterized protein {ECO:0000313|EMBL:GFZ10241.1} OS=Actinidia rufa ORFNames=Acr_21g0008400 {ECO:0000313|EMBL:GFZ10241.1} PE=4
Ach22g11300DH	A	C	101.234444983951	3.67914029530907	52.4568	4.78015130672785	0.474848791394681	10.0666810010994	7.75510261620595e-24	9.70463352206094e-23	Up	-	-	-	-	-	PSR98808.1//Threonylcarbamoyl-AMP synthase`[Actinidia chinensis var. chinensis]	-	-	tr|A0A2R6PYJ4|A0A2R6PYJ4_ACTCC//Threonylcarbamoyl-AMP synthase {ECO:0000313|EMBL:PSR98808.1} OS=Actinidia chinensis var. chinensis (Chinese soft-hair kiwi) ORFNames=CEY00_Acc25333 {ECO:0000313|EMBL:PSR98808.1} PE=4
Ach13g07160DH	A	C	50.5289845744196	1.84487416080412	26.1869293676119	4.77600448375436	0.664216814322914	7.19042996317837	6.45876017340527e-13	4.87077644044838e-12	Up	-	GO:0006952//defense response`biological_process`Reactions, triggered in response to the presence of a foreign body or the occurrence of an injury, which result in restriction of damage to the organism attacked or prevention/recovery from the infection caused by the attack. [GOC:go_curators]	-	-	-	PSS13966.1//BON1-associated protein`[Actinidia chinensis var. chinensis]	PF00168.33//C2`C2 domain	-	tr|A0A2R6QS68|A0A2R6QS68_ACTCC//BON1-associated protein {ECO:0000313|EMBL:PSS13966.1} OS=Actinidia chinensis var. chinensis (Chinese soft-hair kiwi) ORFNames=CEY00_Acc14580 {ECO:0000313|EMBL:PSS13966.1} PE=4
Ach03g20010DH	A	C	448.606530417402	16.5459035292911	232.576216973347	4.76118781131245	0.22746924351446	20.9311278208466	2.78820963159108e-97	1.7277493707469e-95	Up	-	GO:0003700//DNA-binding transcription factor activity`molecular_function`A transcription regulator activity that modulates transcription of gene sets via selective and non-covalent binding to a specific double-stranded genomic DNA sequence (sometimes referred to as a motif) within a cis-regulatory region. Regulatory regions include promoters (proximal and distal) and enhancers. Genes are transcri…	K09286//EREBP`EREBP-like factor	-	-	PSS32403.1//Ethylene-responsive transcription factor`[Actinidia chinensis var. chinensis]	PF00847.23//AP2`AP2 domain	AP2//http://planttfdb.gao-lab.org/family.php?fam=AP2;ERF//http://planttfdb.gao-lab.org/family.php?fam=ERF	tr|A0A2R6RQU0|A0A2R6RQU0_ACTCC//Ethylene-responsive transcription factor {ECO:0000313|EMBL:PSS32403.1} OS=Actinidia chinensis var. chinensis (Chinese soft-hair kiwi) ORFNames=CEY00_Acc02702 {ECO:0000313|EMBL:PSS32403.1} PE=4
Ach17g04820DH	A	C	5266.84437826819	194.274145770042	2730.55926201912	4.76046285411563	0.128141890061762	37.1499347467183	4.39468390088236e-302	5.94808901026794e-299	Up	-	GO:0004364//glutathione transferase activity`molecular_function`Catalysis of the reaction: R-X + glutathione = H-X + R-S-glutathione. R may be an aliphatic, aromatic or heterocyclic group; X may be a sulfate, nitrile or halide group. [EC:2.5.1.18];GO:0006749//glutathione metabolic process`biological_process`The chemical reactions and pathways involving glutathione, the tripeptide glutamylcysteiny…	K00799//GST, gst`glutathione S-transferase [EC:2.5.1.18]	ko00480//Glutathione metabolism`Metabolism`Metabolism of other amino acids;ko01100//Metabolic pathways`Metabolism`Global and overview maps	-	PSS05897.1//Glutathione S-transferase`[Actinidia chinensis var. chinensis];PSS05898.1//Glutathione S-transferase`[Actinidia chinensis var. chinensis]	PF02798.23//GST_N`Glutathione S-transferase, N-terminal domain;PF13417.9//GST_N_3`Glutathione S-transferase, N-terminal domain;PF13409.9//GST_N_2`Glutathione S-transferase, N-terminal domain;PF00043.28//GST_C`Glutathione S-transferase, C-terminal domain;PF13410.9//GST_C_2`Glutathione S-transferase, C-terminal domain	-	tr|A0A2R6QCP9|A0A2R6QCP9_ACTCC//Glutathione transferase {ECO:0000256|ARBA:ARBA00012452} EC=2.5.1.18 {ECO:0000256|ARBA:ARBA00012452} OS=Actinidia chinensis var. chinensis (Chinese soft-hair kiwi) ORFNames=CEY00_Acc19198 {ECO:0000313|EMBL:PSS05897.1} PE=4;tr|A0A2R6QCN5|A0A2R6QCN5_ACTCC//Glutathione transferase {ECO:0000256|ARBA:ARBA00012452} EC=2.5.1.18 {ECO:0000256|ARBA:ARBA00012452} OS=Actinidia …
Ach20g04460DH	A	C	191.767771300645	7.09260372892075	99.4301875147827	4.75670032122127	0.350462760017634	13.5726270060246	5.81981777644939e-42	1.25031273132141e-40	Up	-	GO:0005634//nucleus`cellular_component`A membrane-bounded organelle of eukaryotic cells in which chromosomes are housed and replicated. In most cells, the nucleus contains all of the cell's chromosomes except the organellar chromosomes, and is the site of RNA synthesis and processing. In some species, or in specialized cell types, RNA metabolism or DNA replication may be absent. [GOC:go_curators]…	K26214//FIT`transcription factor FER-LIKE IRON	-	-	PSS01404.1//Transcription factor bHLH92 like`[Actinidia chinensis var. chinensis]	-	-	tr|A0A2R6Q3F1|A0A2R6Q3F1_ACTCC//Transcription factor bHLH92 like {ECO:0000313|EMBL:PSS01404.1} OS=Actinidia chinensis var. chinensis (Chinese soft-hair kiwi) ORFNames=CEY00_Acc22761 {ECO:0000313|EMBL:PSS01404.1} PE=4
Ach03g12700DH	A	C	120.560174033955	4.44732544380592	62.5037497388806	4.75520082959524	0.424488894834926	11.2021795798555	3.97823526181269e-29	5.95138440912013e-28	Up	-	GO:0016301//kinase activity`molecular_function`Catalysis of the transfer of a phosphate group, usually from ATP, to a substrate molecule. [ISBN:0198506732];GO:0005886//plasma membrane`cellular_component`The membrane surrounding a cell that separates the cell from its external environment. It consists of a phospholipid bilayer and associated proteins. [ISBN:0716731363]	-	-	-	PSS33016.1//Membrane-associated kinase regulator`[Actinidia chinensis var. chinensis]	-	-	tr|A0A2R6RSL1|A0A2R6RSL1_ACTCC//Membrane-associated kinase regulator {ECO:0000313|EMBL:PSS33016.1} OS=Actinidia chinensis var. chinensis (Chinese soft-hair kiwi) ORFNames=CEY00_Acc03400 {ECO:0000313|EMBL:PSS33016.1} PE=4
Ach23g00530DH	A	C	6773.96260095624	251.818927083966	3512.8907640201	4.74910454249623	0.147736772884614	32.1457173442214	1.01371646386711e-226	4.49460906634598e-224	Up	-	GO:0006633//fatty acid biosynthetic process`biological_process`The chemical reactions and pathways resulting in the formation of a fatty acid, any of the aliphatic monocarboxylic acids that can be liberated by hydrolysis from naturally occurring fats and oils. Fatty acids are predominantly straight-chain acids of 4 to 24 carbon atoms, which may be saturated or unsaturated; branched fatty acids an…	K00454//LOX2S`lipoxygenase [EC:1.13.11.12]	ko00591//Linoleic acid metabolism`Metabolism`Lipid metabolism;ko00592//alpha-Linolenic acid metabolism`Metabolism`Lipid metabolism;ko01100//Metabolic pathways`Metabolism`Global and overview maps;ko01110//Biosynthesis of secondary metabolites`Metabolism`Global and overview maps	-	PSR96948.1//Linoleate 13S-lipoxygenase`[Actinidia chinensis var. chinensis]	PF01477.26//PLAT`PLAT/LH2 domain;PF00305.22//Lipoxygenase`Lipoxygenase	-	tr|A0A2R6PV77|A0A2R6PV77_ACTCC//Lipoxygenase {ECO:0000256|RuleBase:RU003975} EC=1.13.11.- {ECO:0000256|RuleBase:RU003975} OS=Actinidia chinensis var. chinensis (Chinese soft-hair kiwi) ORFNames=CEY00_Acc27004 {ECO:0000313|EMBL:PSR96948.1} PE=3
Ach08g14720DH	A	C	2129.93021672545	79.2204601239903	1104.57533842472	4.74765411098741	0.162079541286075	29.2921245538798	1.30662164726719e-188	3.23087329626184e-186	Up	-	-	K03239//EIF2B1`translation initiation factor eIF-2B subunit alpha	-	-	GFY95753.1//LURP-one-like protein`[Actinidia rufa]	PF04525.15//LOR`LURP-one-related	-	tr|A0A7J0FAW6|A0A7J0FAW6_9ERIC//LURP-one-like protein {ECO:0000313|EMBL:GFY95753.1} OS=Actinidia rufa ORFNames=Acr_11g0000590 {ECO:0000313|EMBL:GFY95753.1} PE=3
novel146	A	C	267.373806519813	9.92334540703421	138.648575963424	4.74506362744552	0.320517835942158	14.8043668568318	1.37273516483419e-49	3.58388401003818e-48	Up	-	GO:0005509//calcium ion binding`molecular_function`Binding to a calcium ion (Ca2+). [GOC:ai]	K13448//CML`calcium-binding protein CML	ko04626//Plant-pathogen interaction`Organismal Systems`Environmental adaptation	-	PSS35289.1//Calcium-binding protein`[Actinidia chinensis var. chinensis]	PF13499.9//EF-hand_7`EF-hand domain pair;PF13833.9//EF-hand_8`EF-hand domain pair;PF00036.35//EF-hand_1`EF hand	-	tr|A0A2R6RZ78|A0A2R6RZ78_ACTCC//Calcium-binding protein {ECO:0000313|EMBL:PSS35289.1} OS=Actinidia chinensis var. chinensis (Chinese soft-hair kiwi) ORFNames=CEY00_Acc02490 {ECO:0000313|EMBL:PSS35289.1} PE=4
Ach17g04700DH	A	C	4603.22697133268	171.90577465319	2387.56637299293	4.7422030519176	0.172642514993466	27.468338561316	4.1961498705137e-166	7.09922303092962e-164	Up	-	GO:0016705//oxidoreductase activity, acting on paired donors, with incorporation or reduction of molecular oxygen`molecular_function`Catalysis of an oxidation-reduction (redox) reaction in which hydrogen or electrons are transferred from each of two donors, and molecular oxygen is reduced or incorporated into a donor. [GOC:mah];GO:0046872//metal ion binding`molecular_function`Binding to a metal i…	K23947//DAO`2-oxoglutarate-dependent dioxygenase [EC:1.14.11.-]	ko00380//Tryptophan metabolism`Metabolism`Amino acid metabolism	-	GFZ05303.1//2-oxoglutarate (2OG) and Fe(II)-dependent oxygenase superfamily protein`[Actinidia rufa];GFZ05301.1//2-oxoglutarate (2OG) and Fe(II)-dependent oxygenase superfamily protein`[Actinidia rufa];PSS05907.1//2-oxoglutarate-dependent dioxygenase`[Actinidia chinensis var. chinensis];PSS05906.1//2-oxoglutarate-dependent dioxygenase`[Actinidia chinensis var. chinensis]	PF14226.9//DIOX_N`non-haem dioxygenase in morphine synthesis N-terminal;PF03171.23//2OG-FeII_Oxy`2OG-Fe(II) oxygenase superfamily	-	tr|A0A7J0G3E8|A0A7J0G3E8_9ERIC//2-oxoglutarate (2OG) and Fe(II)-dependent oxygenase superfamily protein {ECO:0000313|EMBL:GFZ05303.1} OS=Actinidia rufa ORFNames=Acr_17g0008750 {ECO:0000313|EMBL:GFZ05303.1} PE=3;tr|A0A7J0G3E7|A0A7J0G3E7_9ERIC//2-oxoglutarate (2OG) and Fe(II)-dependent oxygenase superfamily protein {ECO:0000313|EMBL:GFZ05301.1} OS=Actinidia rufa ORFNames=Acr_17g0008730 {ECO:0000313…
Ach01g02810DH	A	C	20.815399894053	0.78228856617547	10.7988442301142	4.71874620220367	1.01889740588701	4.63122800680382	3.63503298048088e-06	1.59819641179768e-05	Up	-	GO:0016887//ATP hydrolysis activity`molecular_function`Catalysis of the reaction: ATP + H2O = ADP + H+ Pi. ATP hydrolysis is used in some reactions as an energy source, for example to catalyze a reaction or drive transport against a concentration gradient. [RHEA:13065];GO:0005524//ATP binding`molecular_function`Binding to ATP, adenosine 5'-triphosphate, a universally important coenzyme and enzyme…	K08900//BCS1`mitochondrial chaperone BCS1	-	-	PSS36506.1//Protein HYPER-SENSITIVITY-RELATED like`[Actinidia chinensis var. chinensis];GFY80353.1//cytochrome BC1 synthesi`[Actinidia rufa]	PF14363.9//AAA_assoc`Domain associated at C-terminal with AAA;PF00004.32//AAA`ATPase family associated with various cellular activities (AAA)	-	tr|A0A2R6S2K0|A0A2R6S2K0_ACTCC//Protein HYPER-SENSITIVITY-RELATED like {ECO:0000313|EMBL:PSS36506.1} OS=Actinidia chinensis var. chinensis (Chinese soft-hair kiwi) ORFNames=CEY00_Acc01021 {ECO:0000313|EMBL:PSS36506.1} PE=3;tr|A0A7J0E1H0|A0A7J0E1H0_9ERIC//Cytochrome BC1 synthesi {ECO:0000313|EMBL:GFY80353.1} OS=Actinidia rufa ORFNames=Acr_01g0001620 {ECO:0000313|EMBL:GFY80353.1} PE=3
Ach22g00390DH	A	C	166.084243503064	6.29168285553286	86.1879631792985	4.71803199337455	0.387347375479458	12.1803639111652	3.95513144418266e-34	6.83536022974472e-33	Up	-	GO:0016021//integral component of membrane`cellular_component`The component of a membrane consisting of the gene products and protein complexes having at least some part of their peptide sequence embedded in the hydrophobic region of the membrane. [GOC:dos, GOC:go_curators]	-	-	-	PSR97856.1//Cell wall protein`[Actinidia chinensis var. chinensis]	-	-	tr|A0A2R6PVP6|A0A2R6PVP6_ACTCC//Cell wall protein {ECO:0000313|EMBL:PSR97856.1} OS=Actinidia chinensis var. chinensis (Chinese soft-hair kiwi) ORFNames=CEY00_Acc24505 {ECO:0000313|EMBL:PSR97856.1} PE=4
Ach20g06920DH	A	C	22245.5452660366	848.580689361763	11547.0629776992	4.71227020170631	0.169584462298153	27.7871577256971	6.2011967644803e-170	1.13907125710982e-167	Up	-	GO:0004497//monooxygenase activity`molecular_function`Catalysis of the incorporation of one atom from molecular oxygen into a compound and the reduction of the other atom of oxygen to water. [ISBN:0198506732];GO:0016021//integral component of membrane`cellular_component`The component of a membrane consisting of the gene products and protein complexes having at least some part of their peptide seq…	K20667//CYP716A`beta-amyrin 28-monooxygenase [EC:1.14.14.126]	ko00999//Podophyllotoxin biosynthesis`Metabolism`Biosynthesis of other secondary metabolites;ko01100//Metabolic pathways`Metabolism`Global and overview maps;ko01110//Biosynthesis of secondary metabolites`Metabolism`Global and overview maps	-	PSS01579.1//Beta-amyrin 28-oxidase`[Actinidia chinensis var. chinensis]	PF00067.25//p450`Cytochrome P450	-	tr|A0A2R6Q3Y4|A0A2R6Q3Y4_ACTCC//Beta-amyrin 28-oxidase {ECO:0000313|EMBL:PSS01579.1} OS=Actinidia chinensis var. chinensis (Chinese soft-hair kiwi) ORFNames=CEY00_Acc22935 {ECO:0000313|EMBL:PSS01579.1} PE=3
Ach02g03320DH	A	C	457.746107400283	17.5801604364016	237.663133918342	4.70247079272121	0.226175042991507	20.7912894832424	5.18974292651846e-96	3.15506924582385e-94	Up	-	GO:0016021//integral component of membrane`cellular_component`The component of a membrane consisting of the gene products and protein complexes having at least some part of their peptide sequence embedded in the hydrophobic region of the membrane. [GOC:dos, GOC:go_curators];GO:0030247//polysaccharide binding`molecular_function`Binding to a polysaccharide, a polymer of many (typically more than 10…	K04733//IRAK4`interleukin-1 receptor-associated kinase 4 [EC:2.7.11.1]	-	-	PSS35039.1//Leaf rust 10 disease-resistance locus receptor-like protein kinase`[Actinidia chinensis var. chinensis]	PF13947.9//GUB_WAK_bind`Wall-associated receptor kinase galacturonan-binding;PF14380.9//WAK_assoc`Wall-associated receptor kinase C-terminal;PF07714.20//PK_Tyr_Ser-Thr`Protein tyrosine and serine/threonine kinase;PF00069.28//Pkinase`Protein kinase domain	-	tr|A0A2R6RYH4|A0A2R6RYH4_ACTCC//Non-specific serine/threonine protein kinase {ECO:0000256|ARBA:ARBA00012513} EC=2.7.11.1 {ECO:0000256|ARBA:ARBA00012513} OS=Actinidia chinensis var. chinensis (Chinese soft-hair kiwi) ORFNames=CEY00_Acc02236 {ECO:0000313|EMBL:PSS35039.1} PE=4
Ach08g16830DH	A	C	88.6633222429182	3.41501368084325	46.0391679618807	4.69850772026441	0.501490450226615	9.36908712447313	7.31625498261413e-21	8.12369659468502e-20	Up	-	GO:0004089//carbonate dehydratase activity`molecular_function`Catalysis of the reaction: H2CO3 = CO2 + H2O. [EC:4.2.1.1];GO:0008270//zinc ion binding`molecular_function`Binding to a zinc ion (Zn). [GOC:ai]	K01674//cah`carbonic anhydrase [EC:4.2.1.1]	ko00910//Nitrogen metabolism`Metabolism`Energy metabolism;ko01100//Metabolic pathways`Metabolism`Global and overview maps	-	PSS23639.1//Alpha carbonic anhydrase`[Actinidia chinensis var. chinensis]	PF00194.24//Carb_anhydrase`Eukaryotic-type carbonic anhydrase	-	tr|A0A2R6R7X1|A0A2R6R7X1_ACTCC//Carbonic anhydrase {ECO:0000256|ARBA:ARBA00012925, ECO:0000256|RuleBase:RU367011} EC=4.2.1.1 {ECO:0000256|ARBA:ARBA00012925, ECO:0000256|RuleBase:RU367011} OS=Actinidia chinensis var. chinensis (Chinese soft-hair kiwi) ORFNames=CEY00_Acc08463 {ECO:0000313|EMBL:PSS23639.1} PE=3
Ach08g15890DH	A	C	101.952495184138	3.94378365885207	52.9481394214949	4.69039700813314	0.480960082262653	9.7521544533746	1.80594232813535e-22	2.14016649356354e-21	Up	-	GO:0016705//oxidoreductase activity, acting on paired donors, with incorporation or reduction of molecular oxygen`molecular_function`Catalysis of an oxidation-reduction (redox) reaction in which hydrogen or electrons are transferred from each of two donors, and molecular oxygen is reduced or incorporated into a donor. [GOC:mah];GO:0046872//metal ion binding`molecular_function`Binding to a metal i…	K23947//DAO`2-oxoglutarate-dependent dioxygenase [EC:1.14.11.-]	ko00380//Tryptophan metabolism`Metabolism`Amino acid metabolism	-	PSS05906.1//2-oxoglutarate-dependent dioxygenase`[Actinidia chinensis var. chinensis];GFY93240.1//2-oxoglutarate (2OG) and Fe(II)-dependent oxygenase superfamily protein`[Actinidia rufa]	PF14226.9//DIOX_N`non-haem dioxygenase in morphine synthesis N-terminal;PF03171.23//2OG-FeII_Oxy`2OG-Fe(II) oxygenase superfamily	-	tr|A0A2R6QCP1|A0A2R6QCP1_ACTCC//2-oxoglutarate-dependent dioxygenase {ECO:0000313|EMBL:PSS05906.1} OS=Actinidia chinensis var. chinensis (Chinese soft-hair kiwi) ORFNames=CEY00_Acc19207 {ECO:0000313|EMBL:PSS05906.1} PE=3;tr|A0A7J0F3I6|A0A7J0F3I6_9ERIC//2-oxoglutarate (2OG) and Fe(II)-dependent oxygenase superfamily protein {ECO:0000313|EMBL:GFY93240.1} OS=Actinidia rufa ORFNames=Acr_08g0016360 {E…
Ach12g12460DH	A	C	3003.12293666423	116.607219310328	1559.86507798728	4.68570023602131	0.161883711966972	28.9448529384927	3.25771976155915e-184	7.41376295471283e-182	Up	-	GO:0046872//metal ion binding`molecular_function`Binding to a metal ion. [GOC:ai]	K23222//HARBI1`nuclease HARBI1 [EC:3.1.-.-]	-	-	PSS15497.1//Nuclease`[Actinidia chinensis var. chinensis]	PF13359.9//DDE_Tnp_4`DDE superfamily endonuclease	-	tr|A0A2R6QUT0|A0A2R6QUT0_ACTCC//Nuclease {ECO:0000313|EMBL:PSS15497.1} OS=Actinidia chinensis var. chinensis (Chinese soft-hair kiwi) ORFNames=CEY00_Acc12988 {ECO:0000313|EMBL:PSS15497.1} PE=3
Ach15g00960DH	A	C	6048.39043567317	235.423410964135	3141.90692331865	4.68367989587971	0.13964761573166	33.5392757788264	1.29049706025508e-246	7.37476053367102e-244	Up	-	GO:0019419//sulfate reduction`biological_process`The chemical reactions and pathways resulting in the reduction of sulfate to another sulfur-containing ion or compound such as hydrogen sulfide, adenosine-phosphosulfate (APS) or thiosulfate. [MetaCyc:DISSULFRED-PWY, MetaCyc:P224-PWY, MetaCyc:SO4ASSIM-PWY, MetaCyc:SULFMETII-PWY];GO:0016671//oxidoreductase activity, acting on a sulfur group of donor…	K05907//APR`adenylyl-sulfate reductase (glutathione) [EC:1.8.4.9]	ko00920//Sulfur metabolism`Metabolism`Energy metabolism;ko01100//Metabolic pathways`Metabolism`Global and overview maps	-	GFY91739.1//APS reductase 3`[Actinidia rufa]	PF01507.22//PAPS_reduct`Phosphoadenosine phosphosulfate reductase family;PF00085.23//Thioredoxin`Thioredoxin	-	tr|A0A7J0F0L9|A0A7J0F0L9_9ERIC//APS reductase 3 {ECO:0000313|EMBL:GFY91739.1} OS=Actinidia rufa ORFNames=Acr_08g0001350 {ECO:0000313|EMBL:GFY91739.1} PE=4
Ach27g07740DH	A	C	5433.09118007919	211.418384174882	2822.25478212704	4.68306053352635	0.142346884961135	32.8989323145707	2.27650179187999e-237	1.14789255058796e-234	Up	-	GO:0005507//copper ion binding`molecular_function`Binding to a copper (Cu) ion. [GOC:ai];GO:0005576//extracellular region`cellular_component`The space external to the outermost structure of a cell. For cells without external protective or external encapsulating structures this refers to space outside of the plasma membrane. This term covers the host cell environment outside an intracellular paras…	K00423//E1.10.3.3`L-ascorbate oxidase [EC:1.10.3.3]	ko00053//Ascorbate and aldarate metabolism`Metabolism`Carbohydrate metabolism;ko01100//Metabolic pathways`Metabolism`Global and overview maps	-	PSR88099.1//L-ascorbate oxidase`[Actinidia chinensis var. chinensis]	PF07732.18//Cu-oxidase_3`Multicopper oxidase;PF00394.25//Cu-oxidase`Multicopper oxidase;PF07731.17//Cu-oxidase_2`Multicopper oxidase	-	tr|A0A2R6PAS0|A0A2R6PAS0_ACTCC//L-ascorbate oxidase {ECO:0000256|ARBA:ARBA00022095} EC=1.10.3.3 {ECO:0000256|ARBA:ARBA00012301} OS=Actinidia chinensis var. chinensis (Chinese soft-hair kiwi) ORFNames=CEY00_Acc31128 {ECO:0000313|EMBL:PSR88099.1} PE=3
Ach03g20520DH	A	C	7910.23593285106	308.048486520655	4109.14220968586	4.68203425809841	0.149763464316482	31.2629	1.49294566185917e-214	5.40740713244653e-212	Up	-	GO:0016021//integral component of membrane`cellular_component`The component of a membrane consisting of the gene products and protein complexes having at least some part of their peptide sequence embedded in the hydrophobic region of the membrane. [GOC:dos, GOC:go_curators]	-	-	-	GFY83302.1//hypothetical protein Acr_03g0000760`[Actinidia rufa]	PF03168.16//LEA_2`Late embryogenesis abundant protein	-	tr|A0A7J0EAG5|A0A7J0EAG5_9ERIC//LEA_2 domain-containing protein {ECO:0000259|Pfam:PF03168} OS=Actinidia rufa ORFNames=Acr_03g0000760 {ECO:0000313|EMBL:GFY83302.1} PE=4
Ach11g02320DH	A	C	6208.36	242.775176976212	3225.5667890001	4.67655498065804	0.121065606117158	38.6282704943666	0	0	Up	-	GO:0003700//DNA-binding transcription factor activity`molecular_function`A transcription regulator activity that modulates transcription of gene sets via selective and non-covalent binding to a specific double-stranded genomic DNA sequence (sometimes referred to as a motif) within a cis-regulatory region. Regulatory regions include promoters (proximal and distal) and enhancers. Genes are transcri…	K22534//PRDM5`PR domain zinc finger protein 5 [EC:2.1.1.-]	-	-	PSS17298.1//Zinc finger protein`[Actinidia chinensis var. chinensis]	PF13912.9//zf-C2H2_6`C2H2-type zinc finger	-	tr|A0A2R6QY17|A0A2R6QY17_ACTCC//Zinc finger protein {ECO:0000313|EMBL:PSS17298.1} OS=Actinidia chinensis var. chinensis (Chinese soft-hair kiwi) ORFNames=CEY00_Acc12085 {ECO:0000313|EMBL:PSS17298.1} PE=4
Ach17g06210DH	A	C	114.10061414138	4.47410388409247	59.287359012736	4.67259280537315	0.434773105108504	10.7471983673117	6.10889981598434e-27	8.4917009550191e-26	Up	-	-	K11592//DICER1, DCR1`endoribonuclease Dicer [EC:3.1.26.-]	-	-	KAF7141330.1//hypothetical protein RHSIM_Rhsim06G0165700`[Rhododendron simsii]	PF14622.9//Ribonucleas_3_3`Ribonuclease-III-like;PF00636.29//Ribonuclease_3`Ribonuclease III domain	-	tr|A0A834LNC1|A0A834LNC1_RHOSS//RNase III domain-containing protein {ECO:0000259|PROSITE:PS50142} OS=Rhododendron simsii (Sims's rhododendron) ORFNames=RHSIM_Rhsim06G0165700 {ECO:0000313|EMBL:KAF7141330.1} PE=4
Ach20g12440DH	A	C	445.898100409094	17.5246584116807	231.711379410388	4.66461295643788	0.255172078561774	18.2802639800131	1.18849463105809e-74	5.04345345417326e-73	Up	-	GO:0005634//nucleus`cellular_component`A membrane-bounded organelle of eukaryotic cells in which chromosomes are housed and replicated. In most cells, the nucleus contains all of the cell's chromosomes except the organellar chromosomes, and is the site of RNA synthesis and processing. In some species, or in specialized cell types, RNA metabolism or DNA replication may be absent. [GOC:go_curators]	-	-	-	PSS01989.1//IQ domain-containing protein`[Actinidia chinensis var. chinensis]	-	-	tr|A0A2R6Q539|A0A2R6Q539_ACTCC//IQ domain-containing protein {ECO:0000313|EMBL:PSS01989.1} OS=Actinidia chinensis var. chinensis (Chinese soft-hair kiwi) ORFNames=CEY00_Acc23345 {ECO:0000313|EMBL:PSS01989.1} PE=4
Ach06g14000DH	A	C	392.335262356032	15.4711596611317	203.903211008582	4.66218687378984	0.239529727953156	19.4639175422167	2.22138001819562e-84	1.11572282320153e-82	Up	-	GO:0016887//ATP hydrolysis activity`molecular_function`Catalysis of the reaction: ATP + H2O = ADP + H+ Pi. ATP hydrolysis is used in some reactions as an energy source, for example to catalyze a reaction or drive transport against a concentration gradient. [RHEA:13065];GO:0005524//ATP binding`molecular_function`Binding to ATP, adenosine 5'-triphosphate, a universally important coenzyme and enzyme…	K08900//BCS1`mitochondrial chaperone BCS1	-	-	PSS26950.1//Protein HYPER-SENSITIVITY-RELATED like`[Actinidia chinensis var. chinensis]	PF14363.9//AAA_assoc`Domain associated at C-terminal with AAA;PF00004.32//AAA`ATPase family associated with various cellular activities (AAA)	-	tr|A0A2R6REH1|A0A2R6REH1_ACTCC//Protein HYPER-SENSITIVITY-RELATED like {ECO:0000313|EMBL:PSS26950.1} OS=Actinidia chinensis var. chinensis (Chinese soft-hair kiwi) ORFNames=CEY00_Acc08247 {ECO:0000313|EMBL:PSS26950.1} PE=3
novel2787	A	C	2041.11276180467	80.7596872111254	1060.9362245079	4.65821231542804	0.16117478667675	28.9016192388112	1.13927503125777e-183	2.52565488826075e-181	Up	-	-	-	-	-	-	-	-	-
Ach27g07720DH	A	C	1409.2742385481	55.8585107985304	732.566374673317	4.6555174664352	0.151821881945249	30.6643377541197	1.70194520696403e-206	5.27315939063697e-204	Up	-	GO:0005507//copper ion binding`molecular_function`Binding to a copper (Cu) ion. [GOC:ai];GO:0005576//extracellular region`cellular_component`The space external to the outermost structure of a cell. For cells without external protective or external encapsulating structures this refers to space outside of the plasma membrane. This term covers the host cell environment outside an intracellular paras…	K00423//E1.10.3.3`L-ascorbate oxidase [EC:1.10.3.3]	ko00053//Ascorbate and aldarate metabolism`Metabolism`Carbohydrate metabolism;ko01100//Metabolic pathways`Metabolism`Global and overview maps	-	GFZ18584.1//cupredoxin superfamily protein`[Actinidia rufa];PSR88099.1//L-ascorbate oxidase`[Actinidia chinensis var. chinensis]	PF07732.18//Cu-oxidase_3`Multicopper oxidase;PF00394.25//Cu-oxidase`Multicopper oxidase;PF07731.17//Cu-oxidase_2`Multicopper oxidase	-	tr|A0A7J0H762|A0A7J0H762_9ERIC//Cupredoxin superfamily protein {ECO:0000313|EMBL:GFZ18584.1} OS=Actinidia rufa ORFNames=Acr_27g0003230 {ECO:0000313|EMBL:GFZ18584.1} PE=3;tr|A0A2R6PAS0|A0A2R6PAS0_ACTCC//L-ascorbate oxidase {ECO:0000256|ARBA:ARBA00022095} EC=1.10.3.3 {ECO:0000256|ARBA:ARBA00012301} OS=Actinidia chinensis var. chinensis (Chinese soft-hair kiwi) ORFNames=CEY00_Acc31128 {ECO:0000313|E…
Ach26g04850DH	A	C	72.8221733549425	2.88727720098879	37.8547252779657	4.65136741492851	0.55594093174818	8.36665758770825	5.92756279343633e-17	5.48123713757672e-16	Up	-	GO:0006355//regulation of transcription, DNA-templated`biological_process`Any process that modulates the frequency, rate or extent of cellular DNA-templated transcription. [GOC:go_curators, GOC:txnOH];GO:0003677//DNA binding`molecular_function`Any molecular function by which a gene product interacts selectively and non-covalently with DNA (deoxyribonucleic acid). [GOC:dph, GOC:jl, GOC:tb, GOC:vw]	-	-	-	GFZ17767.1//NAC domain containing protein 90`[Actinidia rufa]	PF02365.18//NAM`No apical meristem (NAM) protein	NAC//http://planttfdb.gao-lab.org/family.php?fam=NAC	tr|A0A7J0H3V0|A0A7J0H3V0_9ERIC//NAC domain containing protein 90 {ECO:0000313|EMBL:GFZ17767.1} OS=Actinidia rufa ORFNames=Acr_26g0010370 {ECO:0000313|EMBL:GFZ17767.1} PE=4
Ach09g11660DH	A	C	409.254646069151	16.2626278585357	212.758636963843	4.65071183663302	0.266981473004917	17.4196051294817	5.85800111021813e-68	2.20562747511522e-66	Up	-	GO:0005634//nucleus`cellular_component`A membrane-bounded organelle of eukaryotic cells in which chromosomes are housed and replicated. In most cells, the nucleus contains all of the cell's chromosomes except the organellar chromosomes, and is the site of RNA synthesis and processing. In some species, or in specialized cell types, RNA metabolism or DNA replication may be absent. [GOC:go_curators]…	K13422//MYC2`transcription factor MYC2	ko04016//MAPK signaling pathway - plant`Environmental Information Processing`Signal transduction;ko04075//Plant hormone signal transduction`Environmental Information Processing`Signal transduction	-	PSS20800.1//Transcription factor bHLH041 like`[Actinidia chinensis var. chinensis]	PF00010.29//HLH`Helix-loop-helix DNA-binding domain	bHLH//http://planttfdb.gao-lab.org/family.php?fam=bHLH	tr|A0A2R6R471|A0A2R6R471_ACTCC//Transcription factor bHLH041 like {ECO:0000313|EMBL:PSS20800.1} OS=Actinidia chinensis var. chinensis (Chinese soft-hair kiwi) ORFNames=CEY00_Acc09840 {ECO:0000313|EMBL:PSS20800.1} PE=4
Ach12g12410DH	A	C	39.312222862321	1.56561063050532	20.4389167464132	4.64074700074373	0.718969163913281	6.45472328115519	1.08416821633336e-10	7.06371164206455e-10	Up	-	-	-	-	-	PSS15502.1//Long chain acyl-CoA synthetase`[Actinidia chinensis var. chinensis]	-	-	tr|A0A2R6QUT7|A0A2R6QUT7_ACTCC//Long chain acyl-CoA synthetase {ECO:0000313|EMBL:PSS15502.1} OS=Actinidia chinensis var. chinensis (Chinese soft-hair kiwi) ORFNames=CEY00_Acc12993 {ECO:0000313|EMBL:PSS15502.1} PE=4
Ach12g07510DH	A	C	937.297126188093	37.5421111446904	487.419618666392	4.64074541492457	0.1822399727143	25.4650247462445	4.81286313326214e-143	5.75663201557997e-141	Up	-	GO:0016021//integral component of membrane`cellular_component`The component of a membrane consisting of the gene products and protein complexes having at least some part of their peptide sequence embedded in the hydrophobic region of the membrane. [GOC:dos, GOC:go_curators]	K14495//GID2, SLY1`F-box protein GID2	ko04075//Plant hormone signal transduction`Environmental Information Processing`Signal transduction	-	PSS15899.1//F-box protein`[Actinidia chinensis var. chinensis]	-	-	tr|A0A2R6QVZ5|A0A2R6QVZ5_ACTCC//F-box protein {ECO:0000313|EMBL:PSS15899.1} OS=Actinidia chinensis var. chinensis (Chinese soft-hair kiwi) ORFNames=CEY00_Acc13392 {ECO:0000313|EMBL:PSS15899.1} PE=4
Ach13g00180DH	A	C	98.1615928903876	3.9281299939419	51.0448614421647	4.63755773242123	0.467903406100896	9.91135707061129	3.71564494020179e-23	4.55441016597851e-22	Up	-	GO:0004842//ubiquitin-protein transferase activity`molecular_function`Catalysis of the transfer of ubiquitin from one protein to another via the reaction X-Ub + Y --> Y-Ub + X, where both X-Ub and Y-Ub are covalent linkages. [GOC:BioGRID, GOC:jh2, PMID:9635407]	K24764//WDSUB1`WD repeat, SAM and U-box domain-containing protein 1	-	-	PSS13380.1//U-box domain-containing protein`[Actinidia chinensis var. chinensis]	PF04564.18//U-box`U-box domain	-	tr|A0A2R6QQH1|A0A2R6QQH1_ACTCC//RING-type E3 ubiquitin transferase {ECO:0000256|ARBA:ARBA00012483} EC=2.3.2.27 {ECO:0000256|ARBA:ARBA00012483} OS=Actinidia chinensis var. chinensis (Chinese soft-hair kiwi) ORFNames=CEY00_Acc13990 {ECO:0000313|EMBL:PSS13380.1} PE=4
Ach13g12030DH	A	C	1476.74083702984	59.5655848844413	768.153210957141	4.63055197341617	0.164347404590491	28.1753885006839	1.17122669887347e-174	2.2817625597144e-172	Up	-	GO:0004707//MAP kinase activity`molecular_function`Catalysis of the reaction: protein + ATP = protein phosphate + ADP. This reaction is the phosphorylation of proteins. Mitogen-activated protein kinase; a family of protein kinases that perform a crucial step in relaying signals from the plasma membrane to the nucleus. They are activated by a wide range of proliferation- or differentiation-inducin…	K20536//MPK3`mitogen-activated protein kinase 3 [EC:2.7.11.24]	ko04016//MAPK signaling pathway - plant`Environmental Information Processing`Signal transduction;ko04626//Plant-pathogen interaction`Organismal Systems`Environmental adaptation	-	PSS14314.1//Mitogen-activated protein kinase`[Actinidia chinensis var. chinensis]	PF00069.28//Pkinase`Protein kinase domain;PF07714.20//PK_Tyr_Ser-Thr`Protein tyrosine and serine/threonine kinase	-	tr|A0A2R6QT68|A0A2R6QT68_ACTCC//Mitogen-activated protein kinase {ECO:0000256|ARBA:ARBA00012411, ECO:0000256|RuleBase:RU361165} EC=2.7.11.24 {ECO:0000256|ARBA:ARBA00012411, ECO:0000256|RuleBase:RU361165} OS=Actinidia chinensis var. chinensis (Chinese soft-hair kiwi) ORFNames=CEY00_Acc14911 {ECO:0000313|EMBL:PSS14314.1} PE=3
novel3733	A	C	32.4758636082105	1.31610418279529	16.8959838955029	4.62750620641887	0.77525005720212	5.96904980970856	2.38639257403903e-09	1.41369434310038e-08	Up	-	GO:0016020//membrane`cellular_component`A lipid bilayer along with all the proteins and protein complexes embedded in it an attached to it. [GOC:dos, GOC:mah, ISBN:0815316194];GO:0030246//carbohydrate binding`molecular_function`Binding to a carbohydrate, which includes monosaccharides, oligosaccharides and polysaccharides as well as substances derived from monosaccharides by reduction of the carb…	K13420//FLS2`LRR receptor-like serine/threonine-protein kinase FLS2 [EC:2.7.11.1];K13430//PBS1`serine/threonine-protein kinase PBS1 [EC:2.7.11.1]	ko04016//MAPK signaling pathway - plant`Environmental Information Processing`Signal transduction;ko04626//Plant-pathogen interaction`Organismal Systems`Environmental adaptation	-	PSR96327.1//G-type lectin S-receptor-like serine/threonine-protein kinase`[Actinidia chinensis var. chinensis];GFZ12439.1//S-locus lectin protein kinase family protein`[Actinidia rufa]	-	-	tr|A0A2R6PTF3|A0A2R6PTF3_ACTCC//Receptor-like serine/threonine-protein kinase {ECO:0000256|PIRNR:PIRNR000641} EC=2.7.11.1 {ECO:0000256|PIRNR:PIRNR000641} OS=Actinidia chinensis var. chinensis (Chinese soft-hair kiwi) ORFNames=CEY00_Acc26376 {ECO:0000313|EMBL:PSR96327.1} PE=3;tr|A0A7J0GNS0|A0A7J0GNS0_9ERIC//Non-specific serine/threonine protein kinase {ECO:0000256|ARBA:ARBA00012513} EC=2.7.11.1 {E…
Ach18g01300DH	A	C	110.281891598181	4.46750799824991	57.3746997982153	4.62393516176539	0.43562749217208	10.6144245825947	2.55362932074183e-26	3.49303891554239e-25	Up	-	-	-	-	-	PSS04983.1//hypothetical protein CEY00_Acc20844`[Actinidia chinensis var. chinensis]	-	-	tr|A0A2R6QAP4|A0A2R6QAP4_ACTCC//Uncharacterized protein {ECO:0000313|EMBL:PSS04983.1} OS=Actinidia chinensis var. chinensis (Chinese soft-hair kiwi) ORFNames=CEY00_Acc20844 {ECO:0000313|EMBL:PSS04983.1} PE=4
Ach08g15880DH	A	C	148.569825904747	6.02147710430167	77.2956515045246	4.62034896424162	0.375998581406542	12.2882085005686	1.04802904149784e-34	1.85231029767412e-33	Up	-	GO:0016705//oxidoreductase activity, acting on paired donors, with incorporation or reduction of molecular oxygen`molecular_function`Catalysis of an oxidation-reduction (redox) reaction in which hydrogen or electrons are transferred from each of two donors, and molecular oxygen is reduced or incorporated into a donor. [GOC:mah];GO:0046872//metal ion binding`molecular_function`Binding to a metal i…	K23947//DAO`2-oxoglutarate-dependent dioxygenase [EC:1.14.11.-]	ko00380//Tryptophan metabolism`Metabolism`Amino acid metabolism	-	PSS05906.1//2-oxoglutarate-dependent dioxygenase`[Actinidia chinensis var. chinensis];GFY93240.1//2-oxoglutarate (2OG) and Fe(II)-dependent oxygenase superfamily protein`[Actinidia rufa]	PF14226.9//DIOX_N`non-haem dioxygenase in morphine synthesis N-terminal;PF03171.23//2OG-FeII_Oxy`2OG-Fe(II) oxygenase superfamily	-	tr|A0A7J0F3I6|A0A7J0F3I6_9ERIC//2-oxoglutarate (2OG) and Fe(II)-dependent oxygenase superfamily protein {ECO:0000313|EMBL:GFY93240.1} OS=Actinidia rufa ORFNames=Acr_08g0016360 {ECO:0000313|EMBL:GFY93240.1} PE=3
novel1105	A	C	232.226427889294	9.47801124434814	120.852219566821	4.61501084184593	0.341830892499365	13.5008594691438	1.54562433191576e-41	3.29579397342833e-40	Up	-	-	-	-	-	GFY95753.1//LURP-one-like protein`[Actinidia rufa]	-	-	tr|A0A7J0FAW6|A0A7J0FAW6_9ERIC//LURP-one-like protein {ECO:0000313|EMBL:GFY95753.1} OS=Actinidia rufa ORFNames=Acr_11g0000590 {ECO:0000313|EMBL:GFY95753.1} PE=3
Ach27g07820DH	A	C	2380.70381211571	97.3207276562494	1239.01226988598	4.61145243300007	0.152996104843273	30.1409793257415	1.40824096352376e-199	4.11526416113374e-197	Up	-	GO:0005507//copper ion binding`molecular_function`Binding to a copper (Cu) ion. [GOC:ai];GO:0005576//extracellular region`cellular_component`The space external to the outermost structure of a cell. For cells without external protective or external encapsulating structures this refers to space outside of the plasma membrane. This term covers the host cell environment outside an intracellular paras…	K00423//E1.10.3.3`L-ascorbate oxidase [EC:1.10.3.3]	ko00053//Ascorbate and aldarate metabolism`Metabolism`Carbohydrate metabolism;ko01100//Metabolic pathways`Metabolism`Global and overview maps	-	PSR88099.1//L-ascorbate oxidase`[Actinidia chinensis var. chinensis]	PF07732.18//Cu-oxidase_3`Multicopper oxidase;PF00394.25//Cu-oxidase`Multicopper oxidase;PF07731.17//Cu-oxidase_2`Multicopper oxidase	-	tr|A0A2R6PAS0|A0A2R6PAS0_ACTCC//L-ascorbate oxidase {ECO:0000256|ARBA:ARBA00022095} EC=1.10.3.3 {ECO:0000256|ARBA:ARBA00012301} OS=Actinidia chinensis var. chinensis (Chinese soft-hair kiwi) ORFNames=CEY00_Acc31128 {ECO:0000313|EMBL:PSR88099.1} PE=3
Ach05g03720DH	A	C	3756.72135574738	154.22657648584	1955.47396611661	4.60653306596485	0.113465752540704	40.5984445774713	0	0	Up	-	GO:0006355//regulation of transcription, DNA-templated`biological_process`Any process that modulates the frequency, rate or extent of cellular DNA-templated transcription. [GOC:go_curators, GOC:txnOH];GO:0003677//DNA binding`molecular_function`Any molecular function by which a gene product interacts selectively and non-covalently with DNA (deoxyribonucleic acid). [GOC:dph, GOC:jl, GOC:tb, GOC:vw]	-	-	-	PSS30221.1//NAC domain-containing protein`[Actinidia chinensis var. chinensis]	PF02365.18//NAM`No apical meristem (NAM) protein	NAC//http://planttfdb.gao-lab.org/family.php?fam=NAC	tr|A0A2R6RJM1|A0A2R6RJM1_ACTCC//NAC domain-containing protein {ECO:0000313|EMBL:PSS30221.1} OS=Actinidia chinensis var. chinensis (Chinese soft-hair kiwi) ORFNames=CEY00_Acc05460 {ECO:0000313|EMBL:PSS30221.1} PE=4
Ach03g12690DH	A	C	2991.70304473186	123.766693543668	1557.73486913776	4.59440068394566	0.176496169511302	26.0311637168503	2.19873128901173e-149	2.84133536825254e-147	Up	-	GO:0016021//integral component of membrane`cellular_component`The component of a membrane consisting of the gene products and protein complexes having at least some part of their peptide sequence embedded in the hydrophobic region of the membrane. [GOC:dos, GOC:go_curators]	-	-	-	PSS33017.1//Late embryogenesis abundant protein`[Actinidia chinensis var. chinensis]	PF03168.16//LEA_2`Late embryogenesis abundant protein	-	tr|A0A2R6RSP1|A0A2R6RSP1_ACTCC//Late embryogenesis abundant protein {ECO:0000313|EMBL:PSS33017.1} OS=Actinidia chinensis var. chinensis (Chinese soft-hair kiwi) ORFNames=CEY00_Acc03401 {ECO:0000313|EMBL:PSS33017.1} PE=4
Ach06g09910DH	A	C	11433.8778147928	474.20756618675	5954.04269048979	4.59158480554278	0.402061676207733	11.4201006394115	3.31849446970083e-30	5.11928037089541e-29	Up	-	GO:0071949//FAD binding`molecular_function`Binding to the oxidized form, FAD, of flavin-adenine dinucleotide, the coenzyme or the prosthetic group of various flavoprotein oxidoreductase enzymes. [GOC:mah];GO:0016491//oxidoreductase activity`molecular_function`Catalysis of an oxidation-reduction (redox) reaction, a reversible chemical reaction in which the oxidation state of an atom or atoms withi…	K22395//K22395`cinnamyl-alcohol dehydrogenase [EC:1.1.1.195]	ko00940//Phenylpropanoid biosynthesis`Metabolism`Biosynthesis of other secondary metabolites;ko01100//Metabolic pathways`Metabolism`Global and overview maps;ko01110//Biosynthesis of secondary metabolites`Metabolism`Global and overview maps	-	PSS28910.1//Berberine bridge enzyme-like`[Actinidia chinensis var. chinensis];PSS28909.1//Berberine bridge enzyme-like`[Actinidia chinensis var. chinensis]	PF01565.26//FAD_binding_4`FAD binding domain;PF08031.15//BBE`Berberine and berberine like	-	tr|A0A2R6RFV2|A0A2R6RFV2_ACTCC//Berberine bridge enzyme-like {ECO:0000313|EMBL:PSS28910.1} OS=Actinidia chinensis var. chinensis (Chinese soft-hair kiwi) ORFNames=CEY00_Acc06449 {ECO:0000313|EMBL:PSS28910.1} PE=3;tr|A0A2R6RFX1|A0A2R6RFX1_ACTCC//Berberine bridge enzyme-like {ECO:0000313|EMBL:PSS28909.1} OS=Actinidia chinensis var. chinensis (Chinese soft-hair kiwi) ORFNames=CEY00_Acc06448 {ECO:000…
Ach07g03680DH	A	C	113.72650465102	4.70640641966075	59.2164555353404	4.58876245084647	0.445825305766439	10.2927366201381	7.59855195667825e-25	9.83783554893473e-24	Up	-	GO:0016021//integral component of membrane`cellular_component`The component of a membrane consisting of the gene products and protein complexes having at least some part of their peptide sequence embedded in the hydrophobic region of the membrane. [GOC:dos, GOC:go_curators];GO:0030246//carbohydrate binding`molecular_function`Binding to a carbohydrate, which includes monosaccharides, oligosacchari…	K13420//FLS2`LRR receptor-like serine/threonine-protein kinase FLS2 [EC:2.7.11.1]	ko04016//MAPK signaling pathway - plant`Environmental Information Processing`Signal transduction;ko04626//Plant-pathogen interaction`Organismal Systems`Environmental adaptation	-	PSS01251.1//G-type lectin S-receptor-like serine/threonine-protein kinase`[Actinidia chinensis var. chinensis]	PF01453.27//B_lectin`D-mannose binding lectin;PF00954.23//S_locus_glycop`S-locus glycoprotein domain;PF07714.20//PK_Tyr_Ser-Thr`Protein tyrosine and serine/threonine kinase;PF00069.28//Pkinase`Protein kinase domain	-	tr|A0A2R6Q3G8|A0A2R6Q3G8_ACTCC//Receptor-like serine/threonine-protein kinase {ECO:0000256|PIRNR:PIRNR000641} EC=2.7.11.1 {ECO:0000256|PIRNR:PIRNR000641} OS=Actinidia chinensis var. chinensis (Chinese soft-hair kiwi) ORFNames=CEY00_Acc22609 {ECO:0000313|EMBL:PSS01251.1} PE=3
novel1367	A	C	472.581392626409	19.677519687218	246.129456156813	4.58388872393696	0.226866600956682	20.2052162134355	8.80830953483846e-91	4.88177775857555e-89	Up	-	GO:0005794//Golgi apparatus`cellular_component`A membrane-bound cytoplasmic organelle of the endomembrane system that further processes the core oligosaccharides (e.g. N-glycans) added to proteins in the endoplasmic reticulum and packages them into membrane-bound vesicles. The Golgi apparatus operates at the intersection of the secretory, lysosomal, and endocytic pathways. [ISBN:0198506732];GO:00…	K20043//SNAP91, AP180, CALM`clathrin coat assembly protein AP180	-	-	PSS19579.1//Clathrin assembly protein`[Actinidia chinensis var. chinensis]	PF07651.19//ANTH`ANTH domain	-	tr|A0A2R6R2V2|A0A2R6R2V2_ACTCC//Clathrin assembly protein {ECO:0000313|EMBL:PSS19579.1} OS=Actinidia chinensis var. chinensis (Chinese soft-hair kiwi) ORFNames=CEY00_Acc11675 {ECO:0000313|EMBL:PSS19579.1} PE=4
novel1606	A	C	9190.04722020481	384.320807973126	4787.18401408897	4.57946390114958	0.119146640593725	38.4355268292036	0	0	Up	-	GO:0003700//DNA-binding transcription factor activity`molecular_function`A transcription regulator activity that modulates transcription of gene sets via selective and non-covalent binding to a specific double-stranded genomic DNA sequence (sometimes referred to as a motif) within a cis-regulatory region. Regulatory regions include promoters (proximal and distal) and enhancers. Genes are transcri…	K22534//PRDM5`PR domain zinc finger protein 5 [EC:2.1.1.-]	-	-	PSS19711.1//Zinc finger protein`[Actinidia chinensis var. chinensis]	PF13912.9//zf-C2H2_6`C2H2-type zinc finger	-	tr|A0A2R6R394|A0A2R6R394_ACTCC//Zinc finger protein {ECO:0000313|EMBL:PSS19711.1} OS=Actinidia chinensis var. chinensis (Chinese soft-hair kiwi) ORFNames=CEY00_Acc11743 {ECO:0000313|EMBL:PSS19711.1} PE=4
Ach08g16910DH	A	C	3394.23713938424	143.37711022657	1768.80712480541	4.56489792232003	0.126548397457402	36.0723487143062	6.15642109249433e-285	7.1962965824811e-282	Up	-	GO:0008194//UDP-glycosyltransferase activity`molecular_function`Catalysis of the transfer of a glycosyl group from a UDP-sugar to a small hydrophobic molecule. [InterPro:IPR004224, PMID:11846783]	K13496//UGT73C`UDP-glucosyltransferase 73C [EC:2.4.1.-]	ko00908//Zeatin biosynthesis`Metabolism`Metabolism of terpenoids and polyketides;ko01110//Biosynthesis of secondary metabolites`Metabolism`Global and overview maps	-	PSS23632.1//UDP-glycosyltransferase`[Actinidia chinensis var. chinensis];GFY93296.1//UDP-glucosyl transferase 73C2`[Actinidia rufa]	-	-	tr|A0A2R6R7W1|A0A2R6R7W1_ACTCC//Glycosyltransferase {ECO:0000256|RuleBase:RU362057} EC=2.4.1.- {ECO:0000256|RuleBase:RU362057} OS=Actinidia chinensis var. chinensis (Chinese soft-hair kiwi) ORFNames=CEY00_Acc08456 {ECO:0000313|EMBL:PSS23632.1} PE=3;tr|A0A7J0F4F3|A0A7J0F4F3_9ERIC//Glycosyltransferase {ECO:0000256|RuleBase:RU362057} EC=2.4.1.- {ECO:0000256|RuleBase:RU362057} OS=Actinidia rufa ORFNa…
Ach03g13540DH	A	C	31.0504326809087	1.31209204233867	16.1812623616237	4.56096230130077	0.795097174926615	5.73635832842914	9.67338927073936e-09	5.46366963510506e-08	Up	-	GO:0016021//integral component of membrane`cellular_component`The component of a membrane consisting of the gene products and protein complexes having at least some part of their peptide sequence embedded in the hydrophobic region of the membrane. [GOC:dos, GOC:go_curators];GO:0035673//oligopeptide transmembrane transporter activity`molecular_function`Enables the transfer of oligopeptides from on…	-	-	-	PSS32970.1//Metal-nicotianamine transporter like`[Actinidia chinensis var. chinensis]	PF03169.18//OPT`OPT oligopeptide transporter protein	-	tr|A0A2R6RSF9|A0A2R6RSF9_ACTCC//Metal-nicotianamine transporter like {ECO:0000313|EMBL:PSS32970.1} OS=Actinidia chinensis var. chinensis (Chinese soft-hair kiwi) ORFNames=CEY00_Acc03266 {ECO:0000313|EMBL:PSS32970.1} PE=3
Ach03g20500DH	A	C	222.742799273034	9.40220481302232	116.072502043028	4.55941722062033	0.333694365964695	13.6634528049021	1.67833145081203e-42	3.66383460009186e-41	Up	-	GO:0016021//integral component of membrane`cellular_component`The component of a membrane consisting of the gene products and protein complexes having at least some part of their peptide sequence embedded in the hydrophobic region of the membrane. [GOC:dos, GOC:go_curators]	-	-	-	PSS32360.1//Late embryogenesis abundant protein`[Actinidia chinensis var. chinensis]	PF03168.16//LEA_2`Late embryogenesis abundant protein	-	tr|A0A2R6RQR7|A0A2R6RQR7_ACTCC//Late embryogenesis abundant protein {ECO:0000313|EMBL:PSS32360.1} OS=Actinidia chinensis var. chinensis (Chinese soft-hair kiwi) ORFNames=CEY00_Acc02659 {ECO:0000313|EMBL:PSS32360.1} PE=4
Ach27g09070DH	A	C	1311.20148614841	55.6305859599014	683.416036054157	4.55816598737316	0.17402963863956	26.1918948002516	3.28701103762181e-151	4.35715339399395e-149	Up	-	GO:0016021//integral component of membrane`cellular_component`The component of a membrane consisting of the gene products and protein complexes having at least some part of their peptide sequence embedded in the hydrophobic region of the membrane. [GOC:dos, GOC:go_curators]	-	-	-	PSR88287.1//UV excision repair protein`[Actinidia chinensis var. chinensis]	-	-	tr|A0A2R6PBY2|A0A2R6PBY2_ACTCC//UV excision repair protein {ECO:0000313|EMBL:PSR88287.1} OS=Actinidia chinensis var. chinensis (Chinese soft-hair kiwi) ORFNames=CEY00_Acc31316 {ECO:0000313|EMBL:PSR88287.1} PE=4
Ach20g01200DH	A	C	673.090218207107	28.585362346515	350.837790276811	4.55511701854985	0.207676822401193	21.9336802532072	1.23982777245976e-106	8.95601432488069e-105	Up	-	-	-	-	-	PSS01120.1//EEIG1/EHBP1 N-terminal domain protein`[Actinidia chinensis var. chinensis]	PF10358.12//NT-C2`N-terminal C2 in EEIG1 and EHBP1 proteins	-	tr|A0A2R6Q2P7|A0A2R6Q2P7_ACTCC//EEIG1/EHBP1 N-terminal domain protein {ECO:0000313|EMBL:PSS01120.1} OS=Actinidia chinensis var. chinensis (Chinese soft-hair kiwi) ORFNames=CEY00_Acc22478 {ECO:0000313|EMBL:PSS01120.1} PE=4
novel904	A	C	233.635035806611	9.93951582102158	121.787275813816	4.54922999302563	0.324143940779276	14.0345982778169	9.57373870971923e-45	2.22000238646654e-43	Up	-	GO:0016705//oxidoreductase activity, acting on paired donors, with incorporation or reduction of molecular oxygen`molecular_function`Catalysis of an oxidation-reduction (redox) reaction in which hydrogen or electrons are transferred from each of two donors, and molecular oxygen is reduced or incorporated into a donor. [GOC:mah];GO:0046872//metal ion binding`molecular_function`Binding to a metal i…	K24028//DMR6, DLO`salicylic acid 3-hydroxylase [EC:1.14.11.-]	-	-	PSS26190.1//Protein DMR6-LIKE OXYGENASE 2 like`[Actinidia chinensis var. chinensis]	PF14226.9//DIOX_N`non-haem dioxygenase in morphine synthesis N-terminal	-	tr|A0A2R6RCA4|A0A2R6RCA4_ACTCC//Protein DMR6-LIKE OXYGENASE 2 like {ECO:0000313|EMBL:PSS26190.1} OS=Actinidia chinensis var. chinensis (Chinese soft-hair kiwi) ORFNames=CEY00_Acc07481 {ECO:0000313|EMBL:PSS26190.1} PE=3
novel2098	A	C	30.7475742149243	1.32166657048348	16.0346203927039	4.54821097330792	0.787362642948124	5.77651354689377	7.62643647195812e-09	4.35148525211615e-08	Up	-	-	-	-	-	-	-	-	-
Ach14g04460DH	A	C	6173.22791183286	264.319657977967	3218.77378490541	4.54541266994834	0.114499534791186	39.698088540166	0	0	Up	-	GO:0051260//protein homooligomerization`biological_process`The process of creating protein oligomers, compounds composed of a small number, usually between three and ten, of identical component monomers. Oligomers may be formed by the polymerization of a number of monomers or the depolymerization of a large protein polymer. [GOC:ai]	K21919//KCTD9`BTB/POZ domain-containing protein KCTD9	-	-	PSS11395.1//BTB/POZ domain-containing protein`[Actinidia chinensis var. chinensis]	PF02214.25//BTB_2`BTB/POZ domain	-	tr|A0A2R6QN92|A0A2R6QN92_ACTCC//BTB/POZ domain-containing protein {ECO:0000313|EMBL:PSS11395.1} OS=Actinidia chinensis var. chinensis (Chinese soft-hair kiwi) ORFNames=CEY00_Acc15670 {ECO:0000313|EMBL:PSS11395.1} PE=4
novel825	A	C	428.461790964172	18.321567144612	223.391679054392	4.54322771332936	0.244261760407815	18.5998320234164	3.22316129075428e-77	1.42417209197658e-75	Up	-	GO:0016887//ATP hydrolysis activity`molecular_function`Catalysis of the reaction: ATP + H2O = ADP + H+ Pi. ATP hydrolysis is used in some reactions as an energy source, for example to catalyze a reaction or drive transport against a concentration gradient. [RHEA:13065];GO:0005524//ATP binding`molecular_function`Binding to ATP, adenosine 5'-triphosphate, a universally important coenzyme and enzyme…	K08900//BCS1`mitochondrial chaperone BCS1	-	-	GFS29813.1//P-loop containing nucleoside triphosphate hydrolases superfamily protein`[Actinidia rufa]	PF14363.9//AAA_assoc`Domain associated at C-terminal with AAA	-	tr|A0A7J0DAI7|A0A7J0DAI7_9ERIC//P-loop containing nucleoside triphosphate hydrolases superfamily protein {ECO:0000313|EMBL:GFS29813.1} OS=Actinidia rufa ORFNames=Acr_00g0008630 {ECO:0000313|EMBL:GFS29813.1} PE=3
novel1632	A	C	18.3447037168682	0.787334204786466	9.56601896082734	4.54066093949171	1.03460269023504	4.38879676454367	1.13979521972775e-05	4.71010346625723e-05	Up	-	-	-	-	-	GFS46753.1//hypothetical protein Acr_00g0103960`[Actinidia rufa]	-	-	tr|A0A7J0E0V5|A0A7J0E0V5_9ERIC//Uncharacterized protein {ECO:0000313|EMBL:GFS46753.1} OS=Actinidia rufa ORFNames=Acr_00g0103960 {ECO:0000313|EMBL:GFS46753.1} PE=4
Ach17g04810DH	A	C	305.754574787138	13.1521059010462	159.453340344092	4.53975533274864	0.266686695461378	17.022803949386	5.56410988434055e-65	1.99562970412415e-63	Up	-	GO:0004364//glutathione transferase activity`molecular_function`Catalysis of the reaction: R-X + glutathione = H-X + R-S-glutathione. R may be an aliphatic, aromatic or heterocyclic group; X may be a sulfate, nitrile or halide group. [EC:2.5.1.18];GO:0006749//glutathione metabolic process`biological_process`The chemical reactions and pathways involving glutathione, the tripeptide glutamylcysteiny…	K00799//GST, gst`glutathione S-transferase [EC:2.5.1.18]	ko00480//Glutathione metabolism`Metabolism`Metabolism of other amino acids;ko01100//Metabolic pathways`Metabolism`Global and overview maps	-	PSS05898.1//Glutathione S-transferase`[Actinidia chinensis var. chinensis];PSS05896.1//Glutathione S-transferase`[Actinidia chinensis var. chinensis]	PF02798.23//GST_N`Glutathione S-transferase, N-terminal domain;PF13417.9//GST_N_3`Glutathione S-transferase, N-terminal domain;PF13409.9//GST_N_2`Glutathione S-transferase, N-terminal domain;PF00043.28//GST_C`Glutathione S-transferase, C-terminal domain;PF13410.9//GST_C_2`Glutathione S-transferase, C-terminal domain	-	tr|A0A2R6QCN5|A0A2R6QCN5_ACTCC//Glutathione transferase {ECO:0000256|ARBA:ARBA00012452} EC=2.5.1.18 {ECO:0000256|ARBA:ARBA00012452} OS=Actinidia chinensis var. chinensis (Chinese soft-hair kiwi) ORFNames=CEY00_Acc19199 {ECO:0000313|EMBL:PSS05898.1} PE=4;tr|A0A2R6QCN3|A0A2R6QCN3_ACTCC//Glutathione transferase {ECO:0000256|ARBA:ARBA00012452} EC=2.5.1.18 {ECO:0000256|ARBA:ARBA00012452} OS=Actinidia …
Ach22g04920DH	A	C	2379.61354135438	102.808905893008	1241.2112236237	4.53160059363495	0.150467878224729	30.1167308737275	2.92625234284212e-199	8.36127836094756e-197	Up	-	GO:0015031//protein transport`biological_process`The directed movement of proteins into, out of or within a cell, or between cells, by means of some agent such as a transporter or pore. [GOC:ai];GO:0006887//exocytosis`biological_process`A process of secretion by a cell that results in the release of intracellular molecules (e.g. hormones, matrix proteins) contained within a membrane-bounded vesic…	K07195//EXOC7, EXO70`exocyst complex component 7	-	-	PSR98235.1//Exocyst complex component EXO70A1 like`[Actinidia chinensis var. chinensis]	PF03081.18//Exo70`Exo70 exocyst complex subunit	-	tr|A0A2R6PX26|A0A2R6PX26_ACTCC//Exocyst subunit Exo70 family protein {ECO:0000256|RuleBase:RU365026} OS=Actinidia chinensis var. chinensis (Chinese soft-hair kiwi) ORFNames=CEY00_Acc24837 {ECO:0000313|EMBL:PSR98235.1} PE=3
Ach19g07460DH	A	C	1390.90248103812	60.2725837683681	725.587532403246	4.5266202056615	0.162971600702351	27.7755154036245	8.5728442221012e-170	1.56354086535854e-167	Up	-	GO:0005509//calcium ion binding`molecular_function`Binding to a calcium ion (Ca2+). [GOC:ai]	K24345//KIC`calcium-binding protein KIC and related proteins	-	-	PSR95652.1//Calcium-binding protein`[Actinidia chinensis var. chinensis]	PF13833.9//EF-hand_8`EF-hand domain pair	-	tr|A0A2R6PRK8|A0A2R6PRK8_ACTCC//Calcium-binding protein {ECO:0000313|EMBL:PSR95652.1} OS=Actinidia chinensis var. chinensis (Chinese soft-hair kiwi) ORFNames=CEY00_Acc21675 {ECO:0000313|EMBL:PSR95652.1} PE=4
Ach02g02340DH	A	C	2583.15317562876	112.611945767211	1347.88256069798	4.51925489366407	0.309995568446852	14.5784499962582	3.85162626685008e-48	9.69162632860242e-47	Up	-	GO:0016021//integral component of membrane`cellular_component`The component of a membrane consisting of the gene products and protein complexes having at least some part of their peptide sequence embedded in the hydrophobic region of the membrane. [GOC:dos, GOC:go_curators];GO:0005509//calcium ion binding`molecular_function`Binding to a calcium ion (Ca2+). [GOC:ai]	K02183//CALM`calmodulin	ko04016//MAPK signaling pathway - plant`Environmental Information Processing`Signal transduction;ko04070//Phosphatidylinositol signaling system`Environmental Information Processing`Signal transduction;ko04626//Plant-pathogen interaction`Organismal Systems`Environmental adaptation	-	PSS35138.1//Calcium-binding protein CML45`[Actinidia chinensis var. chinensis]	PF00036.35//EF-hand_1`EF hand;PF13405.9//EF-hand_6`EF-hand domain;PF13499.9//EF-hand_7`EF-hand domain pair	-	tr|A0A2R6RYN0|A0A2R6RYN0_ACTCC//Calcium-binding protein CML45 {ECO:0000313|EMBL:PSS35138.1} OS=Actinidia chinensis var. chinensis (Chinese soft-hair kiwi) ORFNames=CEY00_Acc02337 {ECO:0000313|EMBL:PSS35138.1} PE=4
Ach20g06830DH	A	C	1412.74697747365	61.6955580079878	737.221267740819	4.51651616384562	0.171481814080668	26.3381641257945	7.01343596540154e-153	9.49250101506664e-151	Up	-	GO:0005634//nucleus`cellular_component`A membrane-bounded organelle of eukaryotic cells in which chromosomes are housed and replicated. In most cells, the nucleus contains all of the cell's chromosomes except the organellar chromosomes, and is the site of RNA synthesis and processing. In some species, or in specialized cell types, RNA metabolism or DNA replication may be absent. [GOC:go_curators]…	K26214//FIT`transcription factor FER-LIKE IRON	-	-	PSS01572.1//Transcription factor bHLH35 like`[Actinidia chinensis var. chinensis]	PF00010.29//HLH`Helix-loop-helix DNA-binding domain	bHLH//http://planttfdb.gao-lab.org/family.php?fam=bHLH	tr|A0A2R6Q3Y1|A0A2R6Q3Y1_ACTCC//Transcription factor bHLH35 like {ECO:0000313|EMBL:PSS01572.1} OS=Actinidia chinensis var. chinensis (Chinese soft-hair kiwi) ORFNames=CEY00_Acc22928 {ECO:0000313|EMBL:PSS01572.1} PE=4
novel2412	A	C	17.9902746599765	0.777242927564474	9.38375879377049	4.51494082371336	1.03494334976224	4.36250044483168	1.28584324609236e-05	5.2788545524443e-05	Up	-	-	-	-	-	-	-	-	-
Ach12g03190DH	A	C	78.0306945264061	3.41501368084325	40.7228541036247	4.51336216480106	0.491062819073858	9.19100772751078	3.89178128797675e-20	4.1717818925223e-19	Up	-	-	-	-	-	GFS39149.1//hypothetical protein Acr_00g0061320`[Actinidia rufa]	-	-	tr|A0A7J0DQ33|A0A7J0DQ33_9ERIC//Uncharacterized protein {ECO:0000313|EMBL:GFS39149.1} OS=Actinidia rufa ORFNames=Acr_00g0061320 {ECO:0000313|EMBL:GFS39149.1} PE=4
Ach19g07470DH	A	C	1127.68232681094	49.5285298304184	588.60542832068	4.50703247472344	0.166618786749475	27.0499657490612	3.82300715716614e-161	6.03143877629966e-159	Up	-	GO:0005509//calcium ion binding`molecular_function`Binding to a calcium ion (Ca2+). [GOC:ai];GO:0048544//recognition of pollen`biological_process`The process, involving the sharing and interaction of the single locus incompatibility haplotypes, involved in the recognition or rejection of the self pollen by cells in the stigma. This process ensures out-breeding in certain plant species. [GOC:dph, …	K24345//KIC`calcium-binding protein KIC and related proteins	-	-	GFZ07479.1//calcium-binding EF-hand family protein`[Actinidia rufa];GFZ12441.1//hypothetical protein Acr_23g0008260`[Actinidia rufa]	PF13833.9//EF-hand_8`EF-hand domain pair;PF08276.14//PAN_2`PAN-like domain	-	tr|A0A7J0G9M0|A0A7J0G9M0_9ERIC//Calcium-binding EF-hand family protein {ECO:0000313|EMBL:GFZ07479.1} OS=Actinidia rufa ORFNames=Acr_19g0004160 {ECO:0000313|EMBL:GFZ07479.1} PE=4;tr|A0A7J0GNU1|A0A7J0GNU1_9ERIC//Apple domain-containing protein {ECO:0000259|PROSITE:PS50948} OS=Actinidia rufa ORFNames=Acr_23g0008260 {ECO:0000313|EMBL:GFZ12441.1} PE=4
Ach15g02840DH	A	C	2271.18956236778	100.464502087707	1185.82703222775	4.49772376946692	0.162549073512024	27.6699440500609	1.60633268989727e-168	2.86864246204154e-166	Up	-	GO:0006952//defense response`biological_process`Reactions, triggered in response to the presence of a foreign body or the occurrence of an injury, which result in restriction of damage to the organism attacked or prevention/recovery from the infection caused by the attack. [GOC:go_curators];GO:0016021//integral component of membrane`cellular_component`The component of a membrane consisting of the…	K08472//MLO`mlo protein	-	-	PSS10207.1//MLO-like protein`[Actinidia chinensis var. chinensis]	PF03094.18//Mlo`Mlo family	-	tr|A0A2R6QLE5|A0A2R6QLE5_ACTCC//MLO-like protein {ECO:0000256|RuleBase:RU280816} OS=Actinidia chinensis var. chinensis (Chinese soft-hair kiwi) ORFNames=CEY00_Acc17301 {ECO:0000313|EMBL:PSS10207.1} PE=3
novel1342	A	C	183.003600068785	8.1447031494111	95.5741516090979	4.48808360516391	0.341585174690471	13.1389882749765	1.96840931788086e-39	3.96705439017431e-38	Up	-	GO:0006952//defense response`biological_process`Reactions, triggered in response to the presence of a foreign body or the occurrence of an injury, which result in restriction of damage to the organism attacked or prevention/recovery from the infection caused by the attack. [GOC:go_curators];GO:0043531//ADP binding`molecular_function`Binding to ADP, adenosine 5'-diphosphate. [GOC:jl]	K13457//RPM1, RPS3`disease resistance protein RPM1	ko04626//Plant-pathogen interaction`Organismal Systems`Environmental adaptation	-	GFS46584.1//hypothetical protein Acr_00g0103130`[Actinidia rufa]	PF18052.4//Rx_N`Rx N-terminal domain;PF00931.25//NB-ARC`NB-ARC domain	-	tr|A0A7J0E0U9|A0A7J0E0U9_9ERIC//Uncharacterized protein {ECO:0000313|EMBL:GFS46584.1} OS=Actinidia rufa ORFNames=Acr_00g0103130 {ECO:0000313|EMBL:GFS46584.1} PE=4
Ach17g04840DH	A	C	448.443454647636	19.9720419855107	234.207748316573	4.48764361448408	0.263180229382168	17.0515985376983	3.40103288612605e-65	1.22494344117111e-63	Up	-	GO:0004364//glutathione transferase activity`molecular_function`Catalysis of the reaction: R-X + glutathione = H-X + R-S-glutathione. R may be an aliphatic, aromatic or heterocyclic group; X may be a sulfate, nitrile or halide group. [EC:2.5.1.18];GO:0006749//glutathione metabolic process`biological_process`The chemical reactions and pathways involving glutathione, the tripeptide glutamylcysteiny…	K00799//GST, gst`glutathione S-transferase [EC:2.5.1.18]	ko00480//Glutathione metabolism`Metabolism`Metabolism of other amino acids;ko01100//Metabolic pathways`Metabolism`Global and overview maps	-	GFY90566.1//glutathione S-transferase TAU 25`[Actinidia rufa];PSS05897.1//Glutathione S-transferase`[Actinidia chinensis var. chinensis]	PF02798.23//GST_N`Glutathione S-transferase, N-terminal domain;PF13417.9//GST_N_3`Glutathione S-transferase, N-terminal domain;PF13409.9//GST_N_2`Glutathione S-transferase, N-terminal domain;PF00043.28//GST_C`Glutathione S-transferase, C-terminal domain;PF13410.9//GST_C_2`Glutathione S-transferase, C-terminal domain	-	tr|A0A7J0EWH9|A0A7J0EWH9_9ERIC//Glutathione transferase {ECO:0000256|ARBA:ARBA00012452} EC=2.5.1.18 {ECO:0000256|ARBA:ARBA00012452} OS=Actinidia rufa ORFNames=Acr_07g0007630 {ECO:0000313|EMBL:GFY90566.1} PE=4;tr|A0A2R6QCP9|A0A2R6QCP9_ACTCC//Glutathione transferase {ECO:0000256|ARBA:ARBA00012452} EC=2.5.1.18 {ECO:0000256|ARBA:ARBA00012452} OS=Actinidia chinensis var. chinensis (Chinese soft-hair k…
Ach08g01020DH	A	C	123.523550282784	5.50033651028977	64.5119433965369	4.48554050384838	0.414548771457852	10.8202962176778	2.75884266434297e-27	3.88960515110985e-26	Up	-	-	-	-	-	PSS24815.1//Stigma-specific STIG1-like protein`[Actinidia chinensis var. chinensis]	PF04885.16//Stig1`Stigma-specific protein, Stig1	-	tr|A0A2R6RBA2|A0A2R6RBA2_ACTCC//Stigma-specific STIG1-like protein {ECO:0000313|EMBL:PSS24815.1} OS=Actinidia chinensis var. chinensis (Chinese soft-hair kiwi) ORFNames=CEY00_Acc09731 {ECO:0000313|EMBL:PSS24815.1} PE=3
Ach09g05650DH	A	C	23.4737502718215	1.04693192971848	12.2603	4.4799365206095	0.879172253559573	5.09563001160606	3.47583382216796e-07	1.71596357402325e-06	Up	-	GO:0016887//ATP hydrolysis activity`molecular_function`Catalysis of the reaction: ATP + H2O = ADP + H+ Pi. ATP hydrolysis is used in some reactions as an energy source, for example to catalyze a reaction or drive transport against a concentration gradient. [RHEA:13065];GO:0005524//ATP binding`molecular_function`Binding to ATP, adenosine 5'-triphosphate, a universally important coenzyme and enzyme…	K08900//BCS1`mitochondrial chaperone BCS1	-	-	PSS06049.1//Protein HYPER-SENSITIVITY-RELATED like`[Actinidia chinensis var. chinensis]	PF14363.9//AAA_assoc`Domain associated at C-terminal with AAA;PF00004.32//AAA`ATPase family associated with various cellular activities (AAA)	-	tr|A0A2R6QD82|A0A2R6QD82_ACTCC//Protein HYPER-SENSITIVITY-RELATED like {ECO:0000313|EMBL:PSS06049.1} OS=Actinidia chinensis var. chinensis (Chinese soft-hair kiwi) ORFNames=CEY00_Acc19349 {ECO:0000313|EMBL:PSS06049.1} PE=3
Ach04g03860DH	A	C	1299.11007353419	58.5075281793465	678.808800856769	4.47145829851865	0.151223525795935	29.5685362114395	3.79440762971171e-192	9.95683536792513e-190	Up	-	GO:0015031//protein transport`biological_process`The directed movement of proteins into, out of or within a cell, or between cells, by means of some agent such as a transporter or pore. [GOC:ai];GO:0016021//integral component of membrane`cellular_component`The component of a membrane consisting of the gene products and protein complexes having at least some part of their peptide sequence embedded…	K08500//SYP6`syntaxin of plants SYP6	ko04130//SNARE interactions in vesicular transport`Genetic Information Processing`Folding, sorting and degradation	-	PSS31472.1//Syntaxin-61 like`[Actinidia chinensis var. chinensis]	PF09177.14//Syntaxin-6_N`Syntaxin 6, N-terminal	-	tr|A0A2R6RN88|A0A2R6RN88_ACTCC//Syntaxin-61 like {ECO:0000313|EMBL:PSS31472.1} OS=Actinidia chinensis var. chinensis (Chinese soft-hair kiwi) ORFNames=CEY00_Acc04769 {ECO:0000313|EMBL:PSS31472.1} PE=4
Ach22g00020DH	A	C	855.987638544586	38.7890047820024	447.388321663294	4.46153263502814	0.202835894473344	21.995774695659	3.16089322689839e-107	2.30924801769656e-105	Up	-	GO:0016021//integral component of membrane`cellular_component`The component of a membrane consisting of the gene products and protein complexes having at least some part of their peptide sequence embedded in the hydrophobic region of the membrane. [GOC:dos, GOC:go_curators]	-	-	-	PSR97830.1//Mucin-3A like`[Actinidia chinensis var. chinensis]	-	-	tr|A0A2R6PVQ5|A0A2R6PVQ5_ACTCC//Mucin-3A like {ECO:0000313|EMBL:PSR97830.1} OS=Actinidia chinensis var. chinensis (Chinese soft-hair kiwi) ORFNames=CEY00_Acc24477 {ECO:0000313|EMBL:PSR97830.1} PE=4
Ach03g09180DH	A	C	144.50129287314	6.56137185768686	75.5313323654133	4.45994680948824	0.371471084704419	12.0061748898627	3.2974748166158e-33	5.54234394667267e-32	Up	-	GO:0050832//defense response to fungus`biological_process`Reactions triggered in response to the presence of a fungus that act to protect the cell or organism. [GOC:ai];GO:0016021//integral component of membrane`cellular_component`The component of a membrane consisting of the gene products and protein complexes having at least some part of their peptide sequence embedded in the hydrophobic region…	K13420//FLS2`LRR receptor-like serine/threonine-protein kinase FLS2 [EC:2.7.11.1]	ko04016//MAPK signaling pathway - plant`Environmental Information Processing`Signal transduction;ko04626//Plant-pathogen interaction`Organismal Systems`Environmental adaptation	-	GFY84500.1//leucine-rich repeat protein kinase family protein`[Actinidia rufa]	PF13855.9//LRR_8`Leucine rich repeat;PF00069.28//Pkinase`Protein kinase domain;PF07714.20//PK_Tyr_Ser-Thr`Protein tyrosine and serine/threonine kinase	-	tr|A0A7J0EDP9|A0A7J0EDP9_9ERIC//Leucine-rich repeat protein kinase family protein {ECO:0000313|EMBL:GFY84500.1} OS=Actinidia rufa ORFNames=Acr_03g0012740 {ECO:0000313|EMBL:GFY84500.1} PE=3
Ach15g14910DH	A	C	627.133541325257	28.5949368746598	327.864239099958	4.45280467577743	0.203970546707511	21.8306257822736	1.18783360410247e-105	8.41496665650116e-104	Up	-	GO:0005524//ATP binding`molecular_function`Binding to ATP, adenosine 5'-triphosphate, a universally important coenzyme and enzyme regulator. [ISBN:0198506732];GO:0004672//protein kinase activity`molecular_function`Catalysis of the phosphorylation of an amino acid residue in a protein, usually according to the reaction: a protein + ATP = a phosphoprotein + ADP. [MetaCyc:PROTEIN-KINASE-RXN]	K17535//TNNI3K`serine/threonine-protein kinase TNNI3K [EC:2.7.11.1]	-	-	PSS09361.1//Protein kinase`[Actinidia chinensis var. chinensis]	PF06760.14//DUF1221`Protein of unknown function (DUF1221);PF00069.28//Pkinase`Protein kinase domain;PF07714.20//PK_Tyr_Ser-Thr`Protein tyrosine and serine/threonine kinase	-	tr|A0A2R6QJ30|A0A2R6QJ30_ACTCC//Protein kinase {ECO:0000313|EMBL:PSS09361.1} OS=Actinidia chinensis var. chinensis (Chinese soft-hair kiwi) ORFNames=CEY00_Acc16382 {ECO:0000313|EMBL:PSS09361.1} PE=4
Ach08g10890DH	A	C	2966.94749038832	135.859749786324	1551.40362008732	4.4487554589274	0.144957431177079	30.6900820661815	7.71954819440104e-207	2.42092562642948e-204	Up	-	GO:0016021//integral component of membrane`cellular_component`The component of a membrane consisting of the gene products and protein complexes having at least some part of their peptide sequence embedded in the hydrophobic region of the membrane. [GOC:dos, GOC:go_curators]	K22641//TTYH`protein tweety	-	-	PSS24058.1//Protein tweety-2 like`[Actinidia chinensis var. chinensis]	-	-	tr|A0A2R6R931|A0A2R6R931_ACTCC//Protein tweety-2 like {ECO:0000313|EMBL:PSS24058.1} OS=Actinidia chinensis var. chinensis (Chinese soft-hair kiwi) ORFNames=CEY00_Acc08937 {ECO:0000313|EMBL:PSS24058.1} PE=4
Ach23g09900DH	A	C	2439.28484941161	111.725167730135	1275.50500857087	4.44738722077419	0.141173405357625	31.5030101420868	7.89987329134668e-218	3.03213644119808e-215	Up	-	GO:0005634//nucleus`cellular_component`A membrane-bounded organelle of eukaryotic cells in which chromosomes are housed and replicated. In most cells, the nucleus contains all of the cell's chromosomes except the organellar chromosomes, and is the site of RNA synthesis and processing. In some species, or in specialized cell types, RNA metabolism or DNA replication may be absent. [GOC:go_curators]…	K12581//CNOT7_8, CAF1, POP2`CCR4-NOT transcription complex subunit 7/8	ko03018//RNA degradation`Genetic Information Processing`Folding, sorting and degradation	-	GFZ13094.1//polynucleotidyl transferase, ribonuclease H-like superfamily protein`[Actinidia rufa]	PF04857.23//CAF1`CAF1 family ribonuclease	-	tr|A0A7J0GR39|A0A7J0GR39_9ERIC//Poly(A)-specific ribonuclease {ECO:0000256|ARBA:ARBA00012161} EC=3.1.13.4 {ECO:0000256|ARBA:ARBA00012161} OS=Actinidia rufa ORFNames=Acr_23g0014790 {ECO:0000313|EMBL:GFZ13094.1} PE=3
Ach26g14040DH	A	C	925.036757738787	42.591783604502	483.814270671644	4.44012494195905	0.51516234626594	8.61888485084845	6.76093015039716e-18	6.5166446682014e-17	Up	-	GO:0005516//calmodulin binding`molecular_function`Binding to calmodulin, a calcium-binding protein with many roles, both in the calcium-bound and calcium-free states. [GOC:krc]	-	-	-	PSR89057.1//Protein SAR DEFICIENT like`[Actinidia chinensis var. chinensis]	PF07887.14//Calmodulin_bind`Calmodulin binding protein-like N-terminal domain;PF20451.1//Calmod_bind_M`Calmodulin binding protein central domain;PF20452.1//Calmod_bind_C`Calmodulin binding protein C-terminal domain	-	tr|A0A2R6PCD2|A0A2R6PCD2_ACTCC//Protein SAR DEFICIENT like {ECO:0000313|EMBL:PSR89057.1} OS=Actinidia chinensis var. chinensis (Chinese soft-hair kiwi) ORFNames=CEY00_Acc29251 {ECO:0000313|EMBL:PSR89057.1} PE=3
novel2585	A	C	17.2116429084864	0.788367702940841	9.00000530571363	4.44010097875543	1.09320144665476	4.06155790622334	4.87463234233191e-05	0.000185300879993211	Up	-	GO:0004497//monooxygenase activity`molecular_function`Catalysis of the incorporation of one atom from molecular oxygen into a compound and the reduction of the other atom of oxygen to water. [ISBN:0198506732];GO:0016021//integral component of membrane`cellular_component`The component of a membrane consisting of the gene products and protein complexes having at least some part of their peptide seq…	K24544//CYP714C`cytochrome P450 family 714 subfamily C	-	-	PSS09568.1//Cytochrome P450 714C2 like`[Actinidia chinensis var. chinensis]	-	-	tr|A0A2R6QJI0|A0A2R6QJI0_ACTCC//Cytochrome P450 714C2 like {ECO:0000313|EMBL:PSS09568.1} OS=Actinidia chinensis var. chinensis (Chinese soft-hair kiwi) ORFNames=CEY00_Acc16590 {ECO:0000313|EMBL:PSS09568.1} PE=3
novel4540	A	C	226.131674477122	10.4764319321045	118.304053204613	4.42822733686358	0.298302814788722	14.8447386927942	7.52474428366387e-50	1.97455432651735e-48	Up	-	-	-	-	-	-	-	-	-
Ach12g11950DH	A	C	248.689232001109	11.5713583547079	130.130295177908	4.42605046253114	0.29273183339875	15.1198125982497	1.19883285086901e-51	3.28669356001573e-50	Up	-	-	K09422//MYBP`transcription factor MYB, plant	-	-	PSS15542.1//Transcription factor like, partial`[Actinidia chinensis var. chinensis]	PF00249.34//Myb_DNA-binding`Myb-like DNA-binding domain;PF13921.9//Myb_DNA-bind_6`Myb-like DNA-binding domain	MYB//http://planttfdb.gao-lab.org/family.php?fam=MYB;MYB_related//http://planttfdb.gao-lab.org/family.php?fam=MYB_related	tr|A0A2R6QUX6|A0A2R6QUX6_ACTCC//Transcription factor like {ECO:0000313|EMBL:PSS15542.1} Fragment OS=Actinidia chinensis var. chinensis (Chinese soft-hair kiwi) ORFNames=CEY00_Acc13034 {ECO:0000313|EMBL:PSS15542.1} PE=4
Ach24g00960DH	A	C	973.588053974058	45.382717467664	509.485385720861	4.42148030743061	0.167735821130812	26.3597857489393	3.96419134788165e-153	5.42250769692152e-151	Up	-	-	-	-	-	PSR93540.1//Spastin like`[Actinidia chinensis var. chinensis]	-	-	tr|A0A2R6PMR9|A0A2R6PMR9_ACTCC//Spastin like {ECO:0000313|EMBL:PSR93540.1} OS=Actinidia chinensis var. chinensis (Chinese soft-hair kiwi) ORFNames=CEY00_Acc28154 {ECO:0000313|EMBL:PSR93540.1} PE=4
Ach18g02220DH	A	C	16.8662248119907	0.788367702940841	8.82729625746579	4.41542235857436	1.05319491547709	4.19240759111924	2.76009524370424e-05	0.0001084968041686	Up	-	GO:0016021//integral component of membrane`cellular_component`The component of a membrane consisting of the gene products and protein complexes having at least some part of their peptide sequence embedded in the hydrophobic region of the membrane. [GOC:dos, GOC:go_curators]	-	-	-	GFS36473.1//hypothetical protein Acr_00g0046130`[Actinidia rufa]	-	-	tr|A0A7J0DL83|A0A7J0DL83_9ERIC//Uncharacterized protein {ECO:0000313|EMBL:GFS36473.1} OS=Actinidia rufa ORFNames=Acr_00g0046130 {ECO:0000313|EMBL:GFS36473.1} PE=4
Ach18g07270DH	A	C	106.473657402046	4.98618669903674	55.7299220505414	4.41328129799331	0.423824349623324	10.4129960959431	2.16304840827368e-25	2.84963897885071e-24	Up	-	GO:0003700//DNA-binding transcription factor activity`molecular_function`A transcription regulator activity that modulates transcription of gene sets via selective and non-covalent binding to a specific double-stranded genomic DNA sequence (sometimes referred to as a motif) within a cis-regulatory region. Regulatory regions include promoters (proximal and distal) and enhancers. Genes are transcri…	K13425//WRKY22`WRKY transcription factor 22	ko04016//MAPK signaling pathway - plant`Environmental Information Processing`Signal transduction;ko04626//Plant-pathogen interaction`Organismal Systems`Environmental adaptation	-	PSS04431.1//WRKY transcription factor 41`[Actinidia chinensis var. chinensis]	PF03106.18//WRKY`WRKY DNA -binding domain	WRKY//http://planttfdb.gao-lab.org/family.php?fam=WRKY	tr|A0A2R6Q950|A0A2R6Q950_ACTCC//WRKY transcription factor 41 {ECO:0000313|EMBL:PSS04431.1} OS=Actinidia chinensis var. chinensis (Chinese soft-hair kiwi) ORFNames=CEY00_Acc20285 {ECO:0000313|EMBL:PSS04431.1} PE=4
Ach10g00770DH	A	C	83.6355143668651	3.93317563255289	43.784344999709	4.41017769545634	0.468070978556422	9.42202763576107	4.42459744678116e-21	4.96218700137045e-20	Up	-	GO:0016021//integral component of membrane`cellular_component`The component of a membrane consisting of the gene products and protein complexes having at least some part of their peptide sequence embedded in the hydrophobic region of the membrane. [GOC:dos, GOC:go_curators];GO:0006865//amino acid transport`biological_process`The directed movement of amino acids, organic acids containing one or mo…	K26385//LHT`lysine histidine transporter	-	-	PSS19829.1//Lysine histidine transporter-like`[Actinidia chinensis var. chinensis]	PF01490.21//Aa_trans`Transmembrane amino acid transporter protein	-	tr|A0A2R6R3K1|A0A2R6R3K1_ACTCC//Lysine histidine transporter-like {ECO:0000313|EMBL:PSS19829.1} OS=Actinidia chinensis var. chinensis (Chinese soft-hair kiwi) ORFNames=CEY00_Acc11872 {ECO:0000313|EMBL:PSS19829.1} PE=4
novel905	A	C	94.5208235689686	4.4579334701051	49.4893785195369	4.40184259095141	0.458435091088011	9.60188841675372	7.8492923408957e-22	9.06387076059604e-21	Up	-	GO:0016705//oxidoreductase activity, acting on paired donors, with incorporation or reduction of molecular oxygen`molecular_function`Catalysis of an oxidation-reduction (redox) reaction in which hydrogen or electrons are transferred from each of two donors, and molecular oxygen is reduced or incorporated into a donor. [GOC:mah];GO:0046872//metal ion binding`molecular_function`Binding to a metal i…	K24028//DMR6, DLO`salicylic acid 3-hydroxylase [EC:1.14.11.-]	-	-	PSS26190.1//Protein DMR6-LIKE OXYGENASE 2 like`[Actinidia chinensis var. chinensis]	PF03171.23//2OG-FeII_Oxy`2OG-Fe(II) oxygenase superfamily	-	tr|A0A2R6RCA4|A0A2R6RCA4_ACTCC//Protein DMR6-LIKE OXYGENASE 2 like {ECO:0000313|EMBL:PSS26190.1} OS=Actinidia chinensis var. chinensis (Chinese soft-hair kiwi) ORFNames=CEY00_Acc07481 {ECO:0000313|EMBL:PSS26190.1} PE=3
Ach08g01940DH	A	C	1241.66218082283	58.7897703519475	650.225975587387	4.39936103932667	0.174226242435152	25.2508518684499	1.10842431117631e-140	1.28978459666108e-138	Up	-	GO:0016021//integral component of membrane`cellular_component`The component of a membrane consisting of the gene products and protein complexes having at least some part of their peptide sequence embedded in the hydrophobic region of the membrane. [GOC:dos, GOC:go_curators];GO:0030246//carbohydrate binding`molecular_function`Binding to a carbohydrate, which includes monosaccharides, oligosacchari…	K13430//PBS1`serine/threonine-protein kinase PBS1 [EC:2.7.11.1];K13420//FLS2`LRR receptor-like serine/threonine-protein kinase FLS2 [EC:2.7.11.1]	ko04626//Plant-pathogen interaction`Organismal Systems`Environmental adaptation;ko04016//MAPK signaling pathway - plant`Environmental Information Processing`Signal transduction	-	PSS24738.1//G-type lectin S-receptor-like serine/threonine-protein kinase`[Actinidia chinensis var. chinensis];GFY91776.1//S-locus lectin protein kinase family protein`[Actinidia rufa];PSS24737.1//G-type lectin S-receptor-like serine/threonine-protein kinase`[Actinidia chinensis var. chinensis]	PF00954.23//S_locus_glycop`S-locus glycoprotein domain;PF08276.14//PAN_2`PAN-like domain;PF00069.28//Pkinase`Protein kinase domain;PF07714.20//PK_Tyr_Ser-Thr`Protein tyrosine and serine/threonine kinase;PF01453.27//B_lectin`D-mannose binding lectin	-	tr|A0A2R6RB30|A0A2R6RB30_ACTCC//Receptor-like serine/threonine-protein kinase {ECO:0000256|PIRNR:PIRNR000641} EC=2.7.11.1 {ECO:0000256|PIRNR:PIRNR000641} OS=Actinidia chinensis var. chinensis (Chinese soft-hair kiwi) ORFNames=CEY00_Acc09655 {ECO:0000313|EMBL:PSS24738.1} PE=3;tr|A0A2R6RB03|A0A2R6RB03_ACTCC//G-type lectin S-receptor-like serine/threonine-protein kinase {ECO:0000313|EMBL:PSS24737.1}…
novel1743	A	C	1107.63209340484	52.6318173008272	580.131955352835	4.39321922334754	0.202274477288382	21.7190981395253	1.3541115594633e-104	9.43694657538164e-103	Up	-	-	-	-	-	-	-	-	-
Ach04g05110DH	A	C	646.621780623872	31.0054507309813	338.813615677427	4.38215521705971	0.185904953963043	23.5720195919624	7.4653264891497e-123	6.930625848194e-121	Up	-	-	-	-	-	PSS31610.1//Beta-galactosidase`[Actinidia chinensis var. chinensis]	-	-	tr|A0A2R6RNJ9|A0A2R6RNJ9_ACTCC//Beta-galactosidase {ECO:0000313|EMBL:PSS31610.1} OS=Actinidia chinensis var. chinensis (Chinese soft-hair kiwi) ORFNames=CEY00_Acc04885 {ECO:0000313|EMBL:PSS31610.1} PE=4
Ach02g10720DH	A	C	218.256384636048	10.4920855970147	114.374235116531	4.37640455306315	0.295145154000195	14.8279736046768	9.66054055707192e-50	2.53242060107708e-48	Up	-	GO:0046872//metal ion binding`molecular_function`Binding to a metal ion. [GOC:ai];GO:0106306//protein serine/threonine phosphatase activity`molecular_function`Catalysis of the reaction: a phosphoprotein + H2O = a protein + phosphate. Together with protein kinases, these enzymes control the state of phosphorylation of cell proteins and thereby provide an important mechanism for regulating cellular…	K17506//PPM1L, PP2CE`protein phosphatase 1L [EC:3.1.3.16]	-	-	PSS34464.1//Protein like`[Actinidia chinensis var. chinensis]	PF00481.24//PP2C`Protein phosphatase 2C	-	tr|A0A2R6RWR7|A0A2R6RWR7_ACTCC//Protein-serine/threonine phosphatase {ECO:0000256|ARBA:ARBA00013081} EC=3.1.3.16 {ECO:0000256|ARBA:ARBA00013081} OS=Actinidia chinensis var. chinensis (Chinese soft-hair kiwi) ORFNames=CEY00_Acc01563 {ECO:0000313|EMBL:PSS34464.1} PE=3
Ach14g05040DH	A	C	65.436608812176	3.15088706637743	34.2937479392767	4.37542772650807	0.527967980648621	8.28729750075518	1.15850606823687e-16	1.0527258675187e-15	Up	-	GO:0003700//DNA-binding transcription factor activity`molecular_function`A transcription regulator activity that modulates transcription of gene sets via selective and non-covalent binding to a specific double-stranded genomic DNA sequence (sometimes referred to as a motif) within a cis-regulatory region. Regulatory regions include promoters (proximal and distal) and enhancers. Genes are transcri…	K09286//EREBP`EREBP-like factor	-	-	RWR89345.1//AP2/ERF domain-containing protein`[Cinnamomum micranthum f. kanehirae];GFZ01257.1//C-repeat/DRE binding factor 1`[Actinidia rufa];AYM54801.1//C-repeat binding factor 4`[Actinidia deliciosa]	PF00847.23//AP2`AP2 domain	ERF//http://planttfdb.gao-lab.org/family.php?fam=ERF;AP2//http://planttfdb.gao-lab.org/family.php?fam=AP2	tr|A0A3S3NKA9|A0A3S3NKA9_9MAGN//AP2/ERF domain-containing protein {ECO:0000313|EMBL:RWR89345.1} OS=Cinnamomum micranthum f. kanehirae ORFNames=CKAN_01839900 {ECO:0000313|EMBL:RWR89345.1} PE=3;tr|A0A7J0FS53|A0A7J0FS53_9ERIC//C-repeat/DRE binding factor 1 {ECO:0000313|EMBL:GFZ01257.1} OS=Actinidia rufa ORFNames=Acr_14g0008920 {ECO:0000313|EMBL:GFZ01257.1} PE=3;tr|A0A2R6QNE3|A0A2R6QNE3_ACTCC//Dehydr…
Ach07g08360DH	A	C	141.317584898027	6.8345562512203	74.0760705746236	4.36965417414307	0.378754832482687	11.5368935242372	8.5974306832301e-31	1.35472749662957e-29	Up	-	GO:0016021//integral component of membrane`cellular_component`The component of a membrane consisting of the gene products and protein complexes having at least some part of their peptide sequence embedded in the hydrophobic region of the membrane. [GOC:dos, GOC:go_curators]	K06694//PSMD10`26S proteasome non-ATPase regulatory subunit 10	-	-	GFY90383.1//hypothetical protein Acr_07g0005800`[Actinidia rufa]	PF12796.10//Ank_2`Ankyrin repeats (3 copies);PF13637.9//Ank_4`Ankyrin repeats (many copies)	-	tr|A0A7J0EVF1|A0A7J0EVF1_9ERIC//PGG domain-containing protein {ECO:0000259|Pfam:PF13962} OS=Actinidia rufa ORFNames=Acr_07g0005800 {ECO:0000313|EMBL:GFY90383.1} PE=4
Ach28g00410DH	A	C	528.769346579818	25.6596651807861	277.214505880302	4.36240536086441	0.212006322691273	20.5767700957533	4.43249574925875e-94	2.60242147689356e-92	Up	-	GO:0005634//nucleus`cellular_component`A membrane-bounded organelle of eukaryotic cells in which chromosomes are housed and replicated. In most cells, the nucleus contains all of the cell's chromosomes except the organellar chromosomes, and is the site of RNA synthesis and processing. In some species, or in specialized cell types, RNA metabolism or DNA replication may be absent. [GOC:go_curators]	-	-	-	PSR86900.1//IQ domain-containing protein`[Actinidia chinensis var. chinensis]	-	-	tr|A0A2R6P8C3|A0A2R6P8C3_ACTCC//IQ domain-containing protein {ECO:0000313|EMBL:PSR86900.1} OS=Actinidia chinensis var. chinensis (Chinese soft-hair kiwi) ORFNames=CEY00_Acc32530 {ECO:0000313|EMBL:PSR86900.1} PE=4
Ach21g04510DH	A	C	145.97857286721	7.10682899876024	76.5427009329849	4.36001685983765	0.37446813632169	11.6432252491895	2.4843963626582e-31	3.9756525738717e-30	Up	-	-	-	-	-	PSR99934.1//Stimulated by retinoic acid protein`[Actinidia chinensis var. chinensis]	-	-	tr|A0A2R6Q0M5|A0A2R6Q0M5_ACTCC//Stimulated by retinoic acid protein {ECO:0000313|EMBL:PSR99934.1} OS=Actinidia chinensis var. chinensis (Chinese soft-hair kiwi) ORFNames=CEY00_Acc23834 {ECO:0000313|EMBL:PSR99934.1} PE=4
Ach13g15430DH	A	C	808.736659719006	39.398	424.067323973858	4.3588001374196	0.186024317604092	23.431345931322	2.04854737968034e-121	1.86149980268055e-119	Up	-	GO:0005506//iron ion binding`molecular_function`Binding to an iron (Fe) ion. [GOC:ai];GO:0016705//oxidoreductase activity, acting on paired donors, with incorporation or reduction of molecular oxygen`molecular_function`Catalysis of an oxidation-reduction (redox) reaction in which hydrogen or electrons are transferred from each of two donors, and molecular oxygen is reduced or incorporated into a …	K20769//CYP94A5`fatty acid omega-hydroxylase [EC:1.14.-.-]	ko00073//Cutin, suberine and wax biosynthesis`Metabolism`Lipid metabolism	-	PSS14568.1//Cytochrome P450 94A2 like`[Actinidia chinensis var. chinensis];GFY98853.1//cytochrome P450, family 94, subfamily B, polypeptide 3`[Actinidia rufa]	PF00067.25//p450`Cytochrome P450	-	tr|A0A2R6QTX4|A0A2R6QTX4_ACTCC//Cytochrome P450 94A2 like {ECO:0000313|EMBL:PSS14568.1} OS=Actinidia chinensis var. chinensis (Chinese soft-hair kiwi) ORFNames=CEY00_Acc15135 {ECO:0000313|EMBL:PSS14568.1} PE=4;tr|A0A7J0FJV0|A0A7J0FJV0_9ERIC//Cytochrome P450, family 94, subfamily B, polypeptide 3 {ECO:0000313|EMBL:GFY98853.1} OS=Actinidia rufa ORFNames=Acr_13g0002540 {ECO:0000313|EMBL:GFY98853.1} …
Ach18g09410DH	A	C	43.1204570584555	2.09942624712514	22.6099416527903	4.35715815149916	0.632715362536975	6.88644279795646	5.72047469320274e-12	4.10227906331293e-11	Up	-	-	-	-	-	PSS04279.1//TRIO and F-actin-binding protein`[Actinidia chinensis var. chinensis]	PF05553.14//DUF761`Cotton fibre expressed protein	-	tr|A0A2R6Q8P5|A0A2R6Q8P5_ACTCC//TRIO and F-actin-binding protein {ECO:0000313|EMBL:PSS04279.1} OS=Actinidia chinensis var. chinensis (Chinese soft-hair kiwi) ORFNames=CEY00_Acc20125 {ECO:0000313|EMBL:PSS04279.1} PE=4
Ach26g12330DH	A	C	6318.22708326553	309.042215704274	3313.6346494849	4.35345245462493	0.106086958708846	41.0366411442985	0	0	Up	-	GO:0009570//chloroplast stroma`cellular_component`The space enclosed by the double membrane of a chloroplast but excluding the thylakoid space. It contains DNA, ribosomes and some temporary products of photosynthesis. [ISBN:0198547684];GO:0016887//ATP hydrolysis activity`molecular_function`Catalysis of the reaction: ATP + H2O = ADP + H+ Pi. ATP hydrolysis is used in some reactions as an energy so…	K03695//clpB`ATP-dependent Clp protease ATP-binding subunit ClpB	-	-	PSR89130.1//Chaperone protein like`[Actinidia chinensis var. chinensis]	PF02861.23//Clp_N`Clp amino terminal domain, pathogenicity island component;PF00004.32//AAA`ATPase family associated with various cellular activities (AAA);PF17871.4//AAA_lid_9`AAA lid domain;PF07724.17//AAA_2`AAA domain (Cdc48 subfamily);PF00158.29//Sigma54_activat`Sigma-54 interaction domain;PF07728.17//AAA_5`AAA domain (dynein-related subfamily);PF10431.12//ClpB_D2-small`C-terminal, D2-small d…	-	tr|A0A2R6PCN2|A0A2R6PCN2_ACTCC//Chaperone protein like {ECO:0000313|EMBL:PSR89130.1} OS=Actinidia chinensis var. chinensis (Chinese soft-hair kiwi) ORFNames=CEY00_Acc29325 {ECO:0000313|EMBL:PSR89130.1} PE=3
Ach27g08030DH	A	C	927.407789973593	45.4175201888638	486.412655081229	4.35064907916419	0.191555482224369	22.7122138643272	3.39311317985013e-114	2.76130691560209e-112	Up	-	GO:0016787//hydrolase activity`molecular_function`Catalysis of the hydrolysis of various bonds, e.g. C-O, C-N, C-C, phosphoric anhydride bonds, etc. Hydrolase is the systematic name for any enzyme of EC class 3. [ISBN:0198506732]	K07766//E3.6.1.52`diphosphoinositol-polyphosphate diphosphatase [EC:3.6.1.52]	-	-	PSR88125.1//Nudix hydrolase`[Actinidia chinensis var. chinensis]	PF00293.31//NUDIX`NUDIX domain	-	tr|A0A2R6PAX3|A0A2R6PAX3_ACTCC//Nudix hydrolase {ECO:0000313|EMBL:PSR88125.1} OS=Actinidia chinensis var. chinensis (Chinese soft-hair kiwi) ORFNames=CEY00_Acc31155 {ECO:0000313|EMBL:PSR88125.1} PE=4
Ach21g04600DH	A	C	3049.27360741385	149.852311330954	1599.5629593724	4.34621037586794	0.135725120128846	32.0221516233843	5.36210449841716e-225	2.29819798802159e-222	Up	-	GO:0016126//sterol biosynthetic process`biological_process`The chemical reactions and pathways resulting in the formation of sterols, steroids with one or more hydroxyl groups and a hydrocarbon side-chain in the molecule. [GOC:go_curators];GO:0004506//squalene monooxygenase activity`molecular_function`Catalysis of the reaction: H(+) + NADPH + O(2) + squalene = (S)-2,3-epoxysqualene + H(2)O + NADP…	K00511//SQLE, ERG1`squalene monooxygenase [EC:1.14.14.17]	ko00100//Steroid biosynthesis`Metabolism`Lipid metabolism;ko00909//Sesquiterpenoid and triterpenoid biosynthesis`Metabolism`Metabolism of terpenoids and polyketides;ko01100//Metabolic pathways`Metabolism`Global and overview maps;ko01110//Biosynthesis of secondary metabolites`Metabolism`Global and overview maps	-	PSR99943.1//Squalene monooxygenase`[Actinidia chinensis var. chinensis]	PF01494.22//FAD_binding_3`FAD binding domain;PF08491.13//SE`Squalene epoxidase	-	tr|A0A2R6Q0K8|A0A2R6Q0K8_ACTCC//Squalene monooxygenase {ECO:0000256|ARBA:ARBA00012312, ECO:0000256|RuleBase:RU367121} EC=1.14.14.17 {ECO:0000256|ARBA:ARBA00012312, ECO:0000256|RuleBase:RU367121} OS=Actinidia chinensis var. chinensis (Chinese soft-hair kiwi) ORFNames=CEY00_Acc23843 {ECO:0000313|EMBL:PSR99943.1} PE=3
Ach28g10830DH	A	C	1178.40647701654	57.9615542891959	618.184015652867	4.34391157010012	0.168886543168442	25.7208862743294	6.82660582453809e-146	8.35966644684864e-144	Up	-	GO:0006952//defense response`biological_process`Reactions, triggered in response to the presence of a foreign body or the occurrence of an injury, which result in restriction of damage to the organism attacked or prevention/recovery from the infection caused by the attack. [GOC:go_curators]	-	-	-	GFZ19546.1//nucleosome assembly protein 1;2`[Actinidia rufa]	PF00168.33//C2`C2 domain	-	tr|A0A7J0H900|A0A7J0H900_9ERIC//Nucleosome assembly protein 12 {ECO:0000313|EMBL:GFZ19546.1} OS=Actinidia rufa ORFNames=Acr_28g0002510 {ECO:0000313|EMBL:GFZ19546.1} PE=4
Ach02g02550DH	A	C	138.238579267551	6.81890258631012	72.5287409269307	4.33880418177089	0.365258205133689	11.8787315953185	1.52666306414649e-32	2.5231148687398e-31	Up	-	GO:0008194//UDP-glycosyltransferase activity`molecular_function`Catalysis of the transfer of a glycosyl group from a UDP-sugar to a small hydrophobic molecule. [InterPro:IPR004224, PMID:11846783]	K23154//CGT`2-hydroxyflavanone C-glucosyltransferase [EC:2.4.1.360]	-	-	PSS35117.1//UDP-glycosyltransferase`[Actinidia chinensis var. chinensis]	-	-	tr|A0A2R6RYM6|A0A2R6RYM6_ACTCC//Glycosyltransferase {ECO:0000256|RuleBase:RU362057} EC=2.4.1.- {ECO:0000256|RuleBase:RU362057} OS=Actinidia chinensis var. chinensis (Chinese soft-hair kiwi) ORFNames=CEY00_Acc02315 {ECO:0000313|EMBL:PSS35117.1} PE=3
novel4356	A	C	37.1443851511206	1.83478288358213	19.4895840173514	4.33598656699119	0.674133085271715	6.43194446574823	1.25981773038985e-10	8.16468567406887e-10	Up	-	GO:0004674//protein serine/threonine kinase activity`molecular_function`Catalysis of the reactions: ATP + protein serine = ADP + protein serine phosphate, and ATP + protein threonine = ADP + protein threonine phosphate. [GOC:bf, PMID:2956925];GO:0016021//integral component of membrane`cellular_component`The component of a membrane consisting of the gene products and protein complexes having at le…	K13430//PBS1`serine/threonine-protein kinase PBS1 [EC:2.7.11.1]	ko04626//Plant-pathogen interaction`Organismal Systems`Environmental adaptation	-	GFZ19222.1//malectin/receptor-like protein kinase family protein`[Actinidia rufa]	PF07714.20//PK_Tyr_Ser-Thr`Protein tyrosine and serine/threonine kinase;PF00069.28//Pkinase`Protein kinase domain	-	tr|A0A7J0H7Y8|A0A7J0H7Y8_9ERIC//Malectin/receptor-like protein kinase family protein {ECO:0000313|EMBL:GFZ19222.1} OS=Actinidia rufa ORFNames=Acr_27g0009610 {ECO:0000313|EMBL:GFZ19222.1} PE=4
Ach09g01550DH	A	C	1610.56567344269	79.8377115559329	845.201692499313	4.33373734434999	0.168033115956501	25.7909717360229	1.11963017022536e-146	1.39768977949104e-144	Up	-	GO:0043565//sequence-specific DNA binding`molecular_function`Binding to DNA of a specific nucleotide composition, e.g. GC-rich DNA binding, or with a specific sequence motif or type of DNA e.g. promotor binding or rDNA binding. [GOC:jl];GO:0005634//nucleus`cellular_component`A membrane-bounded organelle of eukaryotic cells in which chromosomes are housed and replicated. In most cells, the nucleus…	K09184//GATAF`GATA-binding protein, other eukaryote	-	-	PSS21698.1//GATA transcription factor`[Actinidia chinensis var. chinensis]	PF00320.30//GATA`GATA zinc finger	GATA//http://planttfdb.gao-lab.org/family.php?fam=GATA	tr|A0A2R6R6Q4|A0A2R6R6Q4_ACTCC//GATA transcription factor {ECO:0000256|PIRNR:PIRNR016992} OS=Actinidia chinensis var. chinensis (Chinese soft-hair kiwi) ORFNames=CEY00_Acc10747 {ECO:0000313|EMBL:PSS21698.1} PE=3
Ach02g12410DH	A	C	10894.2786690787	540.223290652383	5717.25097986553	4.33369520158383	0.132172134335074	32.7882667809338	8.65444096353544e-236	4.27995391958226e-233	Up	-	GO:0016021//integral component of membrane`cellular_component`The component of a membrane consisting of the gene products and protein complexes having at least some part of their peptide sequence embedded in the hydrophobic region of the membrane. [GOC:dos, GOC:go_curators]	-	-	-	PSS34281.1//Late embryogenesis abundant protein`[Actinidia chinensis var. chinensis]	PF03168.16//LEA_2`Late embryogenesis abundant protein	-	tr|A0A2R6RW78|A0A2R6RW78_ACTCC//Late embryogenesis abundant protein {ECO:0000313|EMBL:PSS34281.1} OS=Actinidia chinensis var. chinensis (Chinese soft-hair kiwi) ORFNames=CEY00_Acc01377 {ECO:0000313|EMBL:PSS34281.1} PE=4
Ach05g01020DH	A	C	274.85427507856	13.6136104777196	144.23394277814	4.3310899662886	0.276255327704767	15.6778513640729	2.14384347038892e-55	6.30069470680245e-54	Up	-	GO:0005975//carbohydrate metabolic process`biological_process`The chemical reactions and pathways involving carbohydrates, any of a group of organic compounds based of the general formula Cx(H2O)y. Includes the formation of carbohydrate derivatives by the addition of a carbohydrate residue to another molecule. [GOC:mah, ISBN:0198506732];GO:0016998//cell wall macromolecule catabolic process`biolog…	K20547//CHIB`basic endochitinase B [EC:3.2.1.14]	ko00520//Amino sugar and nucleotide sugar metabolism`Metabolism`Carbohydrate metabolism;ko01100//Metabolic pathways`Metabolism`Global and overview maps;ko04016//MAPK signaling pathway - plant`Environmental Information Processing`Signal transduction	-	GFY87818.1//basic chitinase`[Actinidia rufa]	PF00187.22//Chitin_bind_1`Chitin recognition protein;PF00182.22//Glyco_hydro_19`Chitinase class I	-	tr|A0A7J0EMV6|A0A7J0EMV6_9ERIC//Basic chitinase {ECO:0000313|EMBL:GFY87818.1} OS=Actinidia rufa ORFNames=Acr_05g0014570 {ECO:0000313|EMBL:GFY87818.1} PE=3
novel354	A	C	37.0906471551373	1.84034527127031	19.4654962132038	4.32992689006444	0.695315901961364	6.22728011519725	4.74602138300268e-10	2.95947346957558e-09	Up	-	-	-	-	-	-	-	-	-
Ach21g11130DH	A	C	2494.76751984053	124.736431191849	1309.75197551619	4.32158664681173	0.12750728182787	33.8928615280633	8.48710320013511e-252	5.07568246266685e-249	Up	-	GO:0016021//integral component of membrane`cellular_component`The component of a membrane consisting of the gene products and protein complexes having at least some part of their peptide sequence embedded in the hydrophobic region of the membrane. [GOC:dos, GOC:go_curators]	-	-	-	PSS00364.1//NDR1/HIN1-Like protein`[Actinidia chinensis var. chinensis]	PF03168.16//LEA_2`Late embryogenesis abundant protein	-	tr|A0A2R6Q1U0|A0A2R6Q1U0_ACTCC//NDR1/HIN1-Like protein {ECO:0000313|EMBL:PSS00364.1} OS=Actinidia chinensis var. chinensis (Chinese soft-hair kiwi) ORFNames=CEY00_Acc24332 {ECO:0000313|EMBL:PSS00364.1} PE=4
Ach02g12080DH	A	C	110.038402198993	5.47808695953704	57.7582445792648	4.32153437506875	0.417148854254628	10.3596937423946	3.7817093508638e-25	4.93156377620758e-24	Up	-	GO:0004497//monooxygenase activity`molecular_function`Catalysis of the incorporation of one atom from molecular oxygen into a compound and the reduction of the other atom of oxygen to water. [ISBN:0198506732];GO:0016021//integral component of membrane`cellular_component`The component of a membrane consisting of the gene products and protein complexes having at least some part of their peptide seq…	K24544//CYP714C`cytochrome P450 family 714 subfamily C;K20660//CYP709`cytochrome P450 family 709	-	-	PSS34315.1//Cytokinin hydroxylase`[Actinidia chinensis var. chinensis]	PF00067.25//p450`Cytochrome P450	-	tr|A0A2R6RWE6|A0A2R6RWE6_ACTCC//Cytokinin hydroxylase {ECO:0000313|EMBL:PSS34315.1} OS=Actinidia chinensis var. chinensis (Chinese soft-hair kiwi) ORFNames=CEY00_Acc01412 {ECO:0000313|EMBL:PSS34315.1} PE=3
Ach28g10870DH	A	C	84.0841709950286	4.20234788562971	44.1432594403291	4.32094957517477	0.466436564909976	9.26374538413114	1.97384124634545e-20	2.14808724041555e-19	Up	-	GO:0006952//defense response`biological_process`Reactions, triggered in response to the presence of a foreign body or the occurrence of an injury, which result in restriction of damage to the organism attacked or prevention/recovery from the infection caused by the attack. [GOC:go_curators]	-	-	-	PSR86051.1//hypothetical protein CEY00_Acc31680`[Actinidia chinensis var. chinensis]	-	-	tr|A0A2R6P5X8|A0A2R6P5X8_ACTCC//C2 domain-containing protein {ECO:0000259|PROSITE:PS50004} OS=Actinidia chinensis var. chinensis (Chinese soft-hair kiwi) ORFNames=CEY00_Acc31680 {ECO:0000313|EMBL:PSR86051.1} PE=4
Ach18g07530DH	A	C	713.996235163259	35.7603683926041	374.878301777931	4.31911970747295	0.222957008887201	19.3719844423375	1.33030152752907e-83	6.54111550323855e-82	Up	-	GO:0016021//integral component of membrane`cellular_component`The component of a membrane consisting of the gene products and protein complexes having at least some part of their peptide sequence embedded in the hydrophobic region of the membrane. [GOC:dos, GOC:go_curators]	-	-	-	PSS04410.1//Late embryogenesis abundant protein`[Actinidia chinensis var. chinensis]	PF03168.16//LEA_2`Late embryogenesis abundant protein	-	tr|A0A2R6Q943|A0A2R6Q943_ACTCC//Late embryogenesis abundant protein {ECO:0000313|EMBL:PSS04410.1} OS=Actinidia chinensis var. chinensis (Chinese soft-hair kiwi) {ECO:0000313|EMBL:PSS04411.1} PE=4
Ach15g03480DH	A	C	2435.07382790496	122.102033977789	1278.58793094137	4.31741629920134	0.13851176173443	31.1700338306227	2.71514443024554e-213	9.56474714632799e-211	Up	-	GO:0016021//integral component of membrane`cellular_component`The component of a membrane consisting of the gene products and protein complexes having at least some part of their peptide sequence embedded in the hydrophobic region of the membrane. [GOC:dos, GOC:go_curators]	K10664//ATL6S`E3 ubiquitin-protein ligase ATL6/9/15/31/42/55 [EC:2.3.2.27]	-	-	PSS10153.1//E3 ubiquitin-protein like`[Actinidia chinensis var. chinensis]	PF17123.8//zf-RING_11`RING-like zinc finger;PF13923.9//zf-C3HC4_2`Zinc finger, C3HC4 type (RING finger);PF13639.9//zf-RING_2`Ring finger domain;PF14634.9//zf-RING_5`zinc-RING finger domain;PF13445.9//zf-RING_UBOX`RING-type zinc-finger;PF00097.28//zf-C3HC4`Zinc finger, C3HC4 type (RING finger);PF12678.10//zf-rbx1`RING-H2 zinc finger domain	-	tr|A0A2R6QL60|A0A2R6QL60_ACTCC//E3 ubiquitin-protein like {ECO:0000313|EMBL:PSS10153.1} OS=Actinidia chinensis var. chinensis (Chinese soft-hair kiwi) ORFNames=CEY00_Acc17247 {ECO:0000313|EMBL:PSS10153.1} PE=4
Ach07g04370DH	A	C	4139.60809075065	207.680571257513	2173.64433100408	4.31732939587244	0.123876416874022	34.8519072864612	3.98362885485041e-266	3.10433332216161e-263	Up	-	GO:0006355//regulation of transcription, DNA-templated`biological_process`Any process that modulates the frequency, rate or extent of cellular DNA-templated transcription. [GOC:go_curators, GOC:txnOH];GO:0003677//DNA binding`molecular_function`Any molecular function by which a gene product interacts selectively and non-covalently with DNA (deoxyribonucleic acid). [GOC:dph, GOC:jl, GOC:tb, GOC:vw]	-	-	-	PSS26596.1//NAC domain-containing protein`[Actinidia chinensis var. chinensis]	PF02365.18//NAM`No apical meristem (NAM) protein	NAC//http://planttfdb.gao-lab.org/family.php?fam=NAC	tr|A0A2R6RDF0|A0A2R6RDF0_ACTCC//NAC domain-containing protein {ECO:0000313|EMBL:PSS26596.1} OS=Actinidia chinensis var. chinensis (Chinese soft-hair kiwi) ORFNames=CEY00_Acc08011 {ECO:0000313|EMBL:PSS26596.1} PE=4
Ach20g12430DH	A	C	617.741896437262	30.9574562380964	324.349676337679	4.31700312644437	0.222158590556573	19.432078298791	4.13284807450171e-84	2.06369555502691e-82	Up	-	-	-	-	-	GFS43388.1//hypothetical protein Acr_00g0084910`[Actinidia rufa];PSS01988.1//Enolase-phosphatase`[Actinidia chinensis var. chinensis]	-	-	tr|A0A7J0DWI0|A0A7J0DWI0_9ERIC//Uncharacterized protein {ECO:0000313|EMBL:GFS43388.1} OS=Actinidia rufa ORFNames=Acr_00g0084910 {ECO:0000313|EMBL:GFS43388.1} PE=4;tr|A0A2R6Q545|A0A2R6Q545_ACTCC//Enolase-phosphatase {ECO:0000313|EMBL:PSS01988.1} OS=Actinidia chinensis var. chinensis (Chinese soft-hair kiwi) ORFNames=CEY00_Acc23344 {ECO:0000313|EMBL:PSS01988.1} PE=4
Ach25g08410DH	A	C	627.870909706897	31.4578975285871	329.664403617742	4.31656968542111	0.203459462626541	21.2158708653644	6.81530401881818e-100	4.42581712494769e-98	Up	-	GO:0005634//nucleus`cellular_component`A membrane-bounded organelle of eukaryotic cells in which chromosomes are housed and replicated. In most cells, the nucleus contains all of the cell's chromosomes except the organellar chromosomes, and is the site of RNA synthesis and processing. In some species, or in specialized cell types, RNA metabolism or DNA replication may be absent. [GOC:go_curators]	K20725//MKS1`MAP kinase substrate 1	ko04016//MAPK signaling pathway - plant`Environmental Information Processing`Signal transduction	-	PSR91156.1//VQ motif-containing protein`[Actinidia chinensis var. chinensis]	PF05678.17//VQ`VQ motif	-	tr|A0A2R6PH01|A0A2R6PH01_ACTCC//VQ motif-containing protein {ECO:0000313|EMBL:PSR91156.1} OS=Actinidia chinensis var. chinensis (Chinese soft-hair kiwi) ORFNames=CEY00_Acc28498 {ECO:0000313|EMBL:PSR91156.1} PE=4
Ach07g07210DH	A	C	361.158544394104	18.1271678247066	189.642856109405	4.31586512446368	0.234356807294799	18.4157873384694	9.81516427672249e-76	4.22791900402338e-74	Up	-	GO:0097573//glutathione oxidoreductase activity`molecular_function`Catalysis of the reaction: protein-S-S-glutathione + glutathione-SH = protein-SH + glutathione-S-S-glutathione. [GOC:jd, PMID:18992757]	K17479//GRXCR1`glutaredoxin domain-containing cysteine-rich protein 1	-	-	PSS26495.1//Thioredoxin-like fold protein`[Actinidia chinensis var. chinensis]	PF00462.27//Glutaredoxin`Glutaredoxin	-	tr|A0A2R6RD49|A0A2R6RD49_ACTCC//Thioredoxin-like fold protein {ECO:0000313|EMBL:PSS26495.1} OS=Actinidia chinensis var. chinensis (Chinese soft-hair kiwi) ORFNames=CEY00_Acc07791 {ECO:0000313|EMBL:PSS26495.1} PE=4
Ach08g01050DH	A	C	3439.52296112557	173.27441342283	1806.3986872742	4.31074913184647	0.122060459137045	35.3165075924097	3.27701884724259e-273	3.24122371829579e-270	Up	-	GO:0003700//DNA-binding transcription factor activity`molecular_function`A transcription regulator activity that modulates transcription of gene sets via selective and non-covalent binding to a specific double-stranded genomic DNA sequence (sometimes referred to as a motif) within a cis-regulatory region. Regulatory regions include promoters (proximal and distal) and enhancers. Genes are transcri…	K18835//WRKY2`WRKY transcription factor 2	ko04626//Plant-pathogen interaction`Organismal Systems`Environmental adaptation	-	PSS24818.1//WRKY transcription factor, partial`[Actinidia chinensis var. chinensis];PSS10379.1//WRKY transcription factor`[Actinidia chinensis var. chinensis]	PF03106.18//WRKY`WRKY DNA -binding domain	WRKY//http://planttfdb.gao-lab.org/family.php?fam=WRKY	tr|A0A2R6RBB7|A0A2R6RBB7_ACTCC//WRKY transcription factor {ECO:0000313|EMBL:PSS24818.1} Fragment OS=Actinidia chinensis var. chinensis (Chinese soft-hair kiwi) ORFNames=CEY00_Acc09734 {ECO:0000313|EMBL:PSS24818.1} PE=4;tr|A0A2R6QLW0|A0A2R6QLW0_ACTCC//WRKY transcription factor {ECO:0000313|EMBL:PSS10379.1} OS=Actinidia chinensis var. chinensis (Chinese soft-hair kiwi) ORFNames=CEY00_Acc17473 {ECO:…
Ach12g08120DH	A	C	2173.53510311602	109.739572982159	1141.63733804909	4.30721758734956	0.141510687572768	30.4374013103051	1.758629118717e-203	5.32057722552076e-201	Up	-	GO:0005484//SNAP receptor activity`molecular_function`Acting as a marker to identify a membrane and interacting selectively with one or more SNAREs on another membrane to mediate membrane fusion. [GOC:mah, PMID:14570579];GO:0016021//integral component of membrane`cellular_component`The component of a membrane consisting of the gene products and protein complexes having at least some part of their…	K08486//STX1B_2_3`syntaxin 1B/2/3	ko04130//SNARE interactions in vesicular transport`Genetic Information Processing`Folding, sorting and degradation	-	PSS15856.1//Syntaxin-121 like`[Actinidia chinensis var. chinensis]	PF00804.28//Syntaxin`Syntaxin;PF05739.22//SNARE`SNARE domain	-	tr|A0A2R6QVT5|A0A2R6QVT5_ACTCC//Syntaxin-121 like {ECO:0000313|EMBL:PSS15856.1} OS=Actinidia chinensis var. chinensis (Chinese soft-hair kiwi) ORFNames=CEY00_Acc13351 {ECO:0000313|EMBL:PSS15856.1} PE=3
Ach26g14050DH	A	C	31.0699319883692	1.56509388142813	16.3175129348987	4.30492382463678	0.73857616363568	5.82867960894589	5.58676460870139e-09	3.22128337841626e-08	Up	-	GO:0016021//integral component of membrane`cellular_component`The component of a membrane consisting of the gene products and protein complexes having at least some part of their peptide sequence embedded in the hydrophobic region of the membrane. [GOC:dos, GOC:go_curators];GO:0030247//polysaccharide binding`molecular_function`Binding to a polysaccharide, a polymer of many (typically more than 10…	K13430//PBS1`serine/threonine-protein kinase PBS1 [EC:2.7.11.1]	ko04626//Plant-pathogen interaction`Organismal Systems`Environmental adaptation	-	PSR84711.1//Leaf rust 10 disease-resistance locus receptor-like protein kinase`[Actinidia chinensis var. chinensis]	PF13947.9//GUB_WAK_bind`Wall-associated receptor kinase galacturonan-binding;PF14380.9//WAK_assoc`Wall-associated receptor kinase C-terminal;PF00069.28//Pkinase`Protein kinase domain;PF07714.20//PK_Tyr_Ser-Thr`Protein tyrosine and serine/threonine kinase	-	tr|A0A2R6P380|A0A2R6P380_ACTCC//Leaf rust 10 disease-resistance locus receptor-like protein kinase {ECO:0000313|EMBL:PSR84711.1} OS=Actinidia chinensis var. chinensis (Chinese soft-hair kiwi) ORFNames=CEY00_Acc21835 {ECO:0000313|EMBL:PSR84711.1} PE=4
novel237	A	C	19420.7375136428	984.017835230798	10202.3776744368	4.30267822555034	0.114777607611653	37.4870875520281	1.49519816294288e-307	2.13613977545773e-304	Up	-	-	-	-	-	-	-	-	-
Ach18g10820DH	A	C	8532.51584756274	433.028426113167	4482.77213683796	4.30031275178236	0.103574336425571	41.5190953684996	0	0	Up	-	GO:0051260//protein homooligomerization`biological_process`The process of creating protein oligomers, compounds composed of a small number, usually between three and ten, of identical component monomers. Oligomers may be formed by the polymerization of a number of monomers or the depolymerization of a large protein polymer. [GOC:ai]	K21919//KCTD9`BTB/POZ domain-containing protein KCTD9	-	-	PSS04186.1//BTB/POZ domain-containing protein`[Actinidia chinensis var. chinensis]	PF02214.25//BTB_2`BTB/POZ domain	-	tr|A0A2R6Q8F7|A0A2R6Q8F7_ACTCC//BTB/POZ domain-containing protein {ECO:0000313|EMBL:PSS04186.1} OS=Actinidia chinensis var. chinensis (Chinese soft-hair kiwi) ORFNames=CEY00_Acc20026 {ECO:0000313|EMBL:PSS04186.1} PE=4
Ach18g07540DH	A	C	1672.97970449155	85.1842463551014	879.081975423327	4.29424180389493	0.178299948997727	24.0843692218312	3.6451608467733e-128	3.66167798186024e-126	Up	-	GO:0016021//integral component of membrane`cellular_component`The component of a membrane consisting of the gene products and protein complexes having at least some part of their peptide sequence embedded in the hydrophobic region of the membrane. [GOC:dos, GOC:go_curators]	-	-	-	GFZ06418.1//hypothetical protein Acr_18g0005880`[Actinidia rufa]	PF03168.16//LEA_2`Late embryogenesis abundant protein	-	tr|A0A7J0G6K9|A0A7J0G6K9_9ERIC//LEA_2 domain-containing protein {ECO:0000259|Pfam:PF03168} OS=Actinidia rufa ORFNames=Acr_18g0005880 {ECO:0000313|EMBL:GFZ06418.1} PE=4
Ach15g12160DH	A	C	30029.8785470581	1533.93134983796	15781.904948448	4.29100365713259	0.12615351546069	34.0141425426205	1.37664840322087e-253	9.0774077787764e-251	Up	-	GO:0004497//monooxygenase activity`molecular_function`Catalysis of the incorporation of one atom from molecular oxygen into a compound and the reduction of the other atom of oxygen to water. [ISBN:0198506732];GO:0016021//integral component of membrane`cellular_component`The component of a membrane consisting of the gene products and protein complexes having at least some part of their peptide seq…	K24544//CYP714C`cytochrome P450 family 714 subfamily C	-	-	PSS09568.1//Cytochrome P450 714C2 like`[Actinidia chinensis var. chinensis]	PF00067.25//p450`Cytochrome P450	-	tr|A0A2R6QJI0|A0A2R6QJI0_ACTCC//Cytochrome P450 714C2 like {ECO:0000313|EMBL:PSS09568.1} OS=Actinidia chinensis var. chinensis (Chinese soft-hair kiwi) ORFNames=CEY00_Acc16590 {ECO:0000313|EMBL:PSS09568.1} PE=3
Ach14g10670DH	A	C	66.5739206545557	3.39884326685588	34.9863819607058	4.28679493585433	0.516387595810188	8.30150640843445	1.02799506162676e-16	9.36779624549742e-16	Up	-	GO:0016740//transferase activity`molecular_function`Catalysis of the transfer of a group, e.g. a methyl group, glycosyl group, acyl group, phosphorus-containing, or other groups, from one compound (generally regarded as the donor) to another compound (generally regarded as the acceptor). Transferase is the systematic name for any enzyme of EC class 2. [ISBN:0198506732]	-	-	-	GFZ00620.1//glycine/proline-rich protein`[Actinidia rufa];PSS11963.1//Aspartyl/glutamyl-tRNA(Asn/Gln) amidotransferase subunit B like`[Actinidia chinensis var. chinensis]	-	-	tr|A0A2R6QPW8|A0A2R6QPW8_ACTCC//Rhodopsin {ECO:0000256|ARBA:ARBA00013487} OS=Actinidia chinensis var. chinensis (Chinese soft-hair kiwi) ORFNames=CEY00_Acc16175 {ECO:0000313|EMBL:PSS11963.1} PE=4;tr|A0A7J0FR38|A0A7J0FR38_9ERIC//Rhodopsin {ECO:0000256|ARBA:ARBA00013487} OS=Actinidia rufa ORFNames=Acr_14g0002550 {ECO:0000313|EMBL:GFZ00620.1} PE=4
Ach03g12680DH	A	C	235.793862557416	12.0712828961214	123.932572726769	4.28482488570587	0.299317463040461	14.3153187327619	1.75557405685161e-46	4.23909318741746e-45	Up	-	GO:0016021//integral component of membrane`cellular_component`The component of a membrane consisting of the gene products and protein complexes having at least some part of their peptide sequence embedded in the hydrophobic region of the membrane. [GOC:dos, GOC:go_curators]	-	-	-	PSS33018.1//Late embryogenesis abundant protein`[Actinidia chinensis var. chinensis]	-	-	tr|A0A2R6RSL3|A0A2R6RSL3_ACTCC//Late embryogenesis abundant protein {ECO:0000313|EMBL:PSS33018.1} OS=Actinidia chinensis var. chinensis (Chinese soft-hair kiwi) ORFNames=CEY00_Acc03402 {ECO:0000313|EMBL:PSS33018.1} PE=4
novel2836	A	C	255.871783146276	13.1601301819594	134.515956664118	4.2826514664403	0.271186124911014	15.7922956708998	3.5154942045538e-56	1.05366490634389e-54	Up	-	GO:0004364//glutathione transferase activity`molecular_function`Catalysis of the reaction: R-X + glutathione = H-X + R-S-glutathione. R may be an aliphatic, aromatic or heterocyclic group; X may be a sulfate, nitrile or halide group. [EC:2.5.1.18];GO:0006749//glutathione metabolic process`biological_process`The chemical reactions and pathways involving glutathione, the tripeptide glutamylcysteiny…	K00799//GST, gst`glutathione S-transferase [EC:2.5.1.18]	ko00480//Glutathione metabolism`Metabolism`Metabolism of other amino acids;ko01100//Metabolic pathways`Metabolism`Global and overview maps	-	PSS05898.1//Glutathione S-transferase`[Actinidia chinensis var. chinensis]	PF13410.9//GST_C_2`Glutathione S-transferase, C-terminal domain;PF00043.28//GST_C`Glutathione S-transferase, C-terminal domain	-	tr|A0A2R6QCN5|A0A2R6QCN5_ACTCC//Glutathione transferase {ECO:0000256|ARBA:ARBA00012452} EC=2.5.1.18 {ECO:0000256|ARBA:ARBA00012452} OS=Actinidia chinensis var. chinensis (Chinese soft-hair kiwi) ORFNames=CEY00_Acc19199 {ECO:0000313|EMBL:PSS05898.1} PE=4
Ach18g11550DH	A	C	107.28782410272	5.5088775402802	56.3983508215001	4.28248595603979	0.419711900904749	10.203394153962	1.91462052662423e-24	2.43865188027087e-23	Up	-	GO:0003824//catalytic activity`molecular_function`Catalysis of a biochemical reaction at physiological temperatures. In biologically catalyzed reactions, the reactants are known as substrates, and the catalysts are naturally occurring macromolecular substances known as enzymes. Enzymes possess specific binding sites for substrates, and are usually composed wholly or largely of protein, but RNA th…	K15631//ABA3`molybdenum cofactor sulfurtransferase [EC:2.8.1.9]	ko00790//Folate biosynthesis`Metabolism`Metabolism of cofactors and vitamins;ko01100//Metabolic pathways`Metabolism`Global and overview maps	-	PSS04127.1//Molybdenum cofactor sulfurase`[Actinidia chinensis var. chinensis]	-	-	tr|A0A2R6Q896|A0A2R6Q896_ACTCC//Molybdenum cofactor sulfurase {ECO:0000313|EMBL:PSS04127.1} OS=Actinidia chinensis var. chinensis (Chinese soft-hair kiwi) ORFNames=CEY00_Acc19967 {ECO:0000313|EMBL:PSS04127.1} PE=4
Ach22g06370DH	A	C	20.4909584916862	1.05702320694047	10.7739908493134	4.28222600329707	0.906824487268876	4.7222214038287	2.33282524148326e-06	1.05044534950068e-05	Up	-	-	K09422//MYBP`transcription factor MYB, plant	-	-	PSR97963.1//Myb-related protein like`[Actinidia chinensis var. chinensis]	PF00249.34//Myb_DNA-binding`Myb-like DNA-binding domain;PF13921.9//Myb_DNA-bind_6`Myb-like DNA-binding domain	MYB//http://planttfdb.gao-lab.org/family.php?fam=MYB;MYB_related//http://planttfdb.gao-lab.org/family.php?fam=MYB_related	tr|A0A2R6PW04|A0A2R6PW04_ACTCC//Myb-related protein like {ECO:0000313|EMBL:PSR97963.1} OS=Actinidia chinensis var. chinensis (Chinese soft-hair kiwi) ORFNames=CEY00_Acc02076 {ECO:0000313|EMBL:PSR97963.1} PE=4
Ach01g03620DH	A	C	127.79509671199	6.55076383138768	67.172930271689	4.2808471882607	0.428202260133642	9.99725500497043	1.56679895013329e-23	1.94177358080134e-22	Up	-	GO:0016021//integral component of membrane`cellular_component`The component of a membrane consisting of the gene products and protein complexes having at least some part of their peptide sequence embedded in the hydrophobic region of the membrane. [GOC:dos, GOC:go_curators]	-	-	-	GFY93979.1//bromodomain protein`[Actinidia rufa]	PF14364.9//DUF4408`Domain of unknown function (DUF4408);PF05553.14//DUF761`Cotton fibre expressed protein	-	tr|A0A7J0F6Z2|A0A7J0F6Z2_9ERIC//Bromodomain protein {ECO:0000313|EMBL:GFY93979.1} OS=Actinidia rufa ORFNames=Acr_09g0004250 {ECO:0000313|EMBL:GFY93979.1} PE=4
novel3096	A	C	193.740156335372	9.99811834020566	101.869137337789	4.27637528617276	0.330332951195137	12.9456515636752	2.48644649820152e-38	4.86987495413178e-37	Up	-	GO:0016021//integral component of membrane`cellular_component`The component of a membrane consisting of the gene products and protein complexes having at least some part of their peptide sequence embedded in the hydrophobic region of the membrane. [GOC:dos, GOC:go_curators];GO:0004386//helicase activity`molecular_function`Catalysis of the reaction: ATP + H2O = ADP + phosphate, to drive the unwind…	K01510//ENTPD1_3_8, CD39`apyrase [EC:3.6.1.5]	ko00230//Purine metabolism`Metabolism`Nucleotide metabolism;ko00240//Pyrimidine metabolism`Metabolism`Nucleotide metabolism;ko01100//Metabolic pathways`Metabolism`Global and overview maps;ko01110//Biosynthesis of secondary metabolites`Metabolism`Global and overview maps;ko01232//Nucleotide metabolism`Metabolism`Global and overview maps	-	PSS02900.1//DEAD-box ATP-dependent RNA helicase`[Actinidia chinensis var. chinensis]	PF05078.15//DUF679`Protein of unknown function (DUF679)	-	tr|A0A2R6Q6L4|A0A2R6Q6L4_ACTCC//DEAD-box ATP-dependent RNA helicase {ECO:0000313|EMBL:PSS02900.1} OS=Actinidia chinensis var. chinensis (Chinese soft-hair kiwi) ORFNames=CEY00_Acc21280 {ECO:0000313|EMBL:PSS02900.1} PE=3
Ach15g01880DH	A	C	1447.39792031723	74.8473908642786	761.122655590754	4.27303076843153	0.137226919245239	31.1384296312532	7.27513277369719e-213	2.52820695146482e-210	Up	-	-	-	-	-	PSS10294.1//F-box protein`[Actinidia chinensis var. chinensis]	-	-	tr|A0A2R6QLM5|A0A2R6QLM5_ACTCC//F-box protein {ECO:0000313|EMBL:PSS10294.1} OS=Actinidia chinensis var. chinensis (Chinese soft-hair kiwi) ORFNames=CEY00_Acc17388 {ECO:0000313|EMBL:PSS10294.1} PE=4
Ach04g04900DH	A	C	152.204	7.90671637399376	80.0555371435468	4.26919339041184	0.375887003801711	11.3576509622129	6.79471269467249e-30	1.04007637890594e-28	Up	-	GO:0016021//integral component of membrane`cellular_component`The component of a membrane consisting of the gene products and protein complexes having at least some part of their peptide sequence embedded in the hydrophobic region of the membrane. [GOC:dos, GOC:go_curators]	-	-	-	PSS31587.1//AP-3 complex subunit mu like`[Actinidia chinensis var. chinensis]	-	-	tr|A0A2R6RNI3|A0A2R6RNI3_ACTCC//AP-3 complex subunit mu like {ECO:0000313|EMBL:PSS31587.1} OS=Actinidia chinensis var. chinensis (Chinese soft-hair kiwi) ORFNames=CEY00_Acc04862 {ECO:0000313|EMBL:PSS31587.1} PE=4
Ach05g10350DH	A	C	55.6760530501649	2.8918060905226	29.2839295703437	4.26856376745916	0.557765656075454	7.6529698825374	1.96389921359013e-14	1.60278109097695e-13	Up	-	GO:0016829//lyase activity`molecular_function`Catalysis of the cleavage of C-C, C-O, C-N and other bonds by other means than by hydrolysis or oxidation, or conversely adding a group to a double bond. They differ from other enzymes in that two substrates are involved in one reaction direction, but only one in the other direction. When acting on the single substrate, a molecule is eliminated and th…	-	-	-	PSS30657.1//Deoxyribodipyrimidine photo-lyase`[Actinidia chinensis var. chinensis]	-	-	tr|A0A2R6RKV1|A0A2R6RKV1_ACTCC//Deoxyribodipyrimidine photo-lyase {ECO:0000313|EMBL:PSS30657.1} OS=Actinidia chinensis var. chinensis (Chinese soft-hair kiwi) ORFNames=CEY00_Acc05942 {ECO:0000313|EMBL:PSS30657.1} PE=4
Ach19g06310DH	A	C	202.211267429905	10.5138183986902	106.362542914297	4.26583485295376	0.31123956390691	13.7059530588137	9.35310614926232e-43	2.05576476696094e-41	Up	-	GO:0004364//glutathione transferase activity`molecular_function`Catalysis of the reaction: R-X + glutathione = H-X + R-S-glutathione. R may be an aliphatic, aromatic or heterocyclic group; X may be a sulfate, nitrile or halide group. [EC:2.5.1.18];GO:0006749//glutathione metabolic process`biological_process`The chemical reactions and pathways involving glutathione, the tripeptide glutamylcysteiny…	K00799//GST, gst`glutathione S-transferase [EC:2.5.1.18]	ko00480//Glutathione metabolism`Metabolism`Metabolism of other amino acids;ko01100//Metabolic pathways`Metabolism`Global and overview maps	-	PSR84623.1//Glutathione S-transferase`[Actinidia chinensis var. chinensis]	PF02798.23//GST_N`Glutathione S-transferase, N-terminal domain;PF13417.9//GST_N_3`Glutathione S-transferase, N-terminal domain;PF13409.9//GST_N_2`Glutathione S-transferase, N-terminal domain;PF13410.9//GST_C_2`Glutathione S-transferase, C-terminal domain;PF00043.28//GST_C`Glutathione S-transferase, C-terminal domain	-	tr|A0A2R6P2X8|A0A2R6P2X8_ACTCC//Glutathione transferase {ECO:0000256|ARBA:ARBA00012452} EC=2.5.1.18 {ECO:0000256|ARBA:ARBA00012452} OS=Actinidia chinensis var. chinensis (Chinese soft-hair kiwi) ORFNames=CEY00_Acc21747 {ECO:0000313|EMBL:PSR84623.1} PE=4
Ach02g09090DH	A	C	3579.51588937694	186.053868689201	1882.78487903307	4.26574746919705	0.335622313152298	12.7099638552975	5.20584975592324e-37	9.84364943553839e-36	Up	-	-	-	-	-	PSS34611.1//Zinc finger protein`[Actinidia chinensis var. chinensis]	PF06521.14//PAR1`PAR1 protein	-	tr|A0A2R6RX66|A0A2R6RX66_ACTCC//Zinc finger protein {ECO:0000313|EMBL:PSS34611.1} OS=Actinidia chinensis var. chinensis (Chinese soft-hair kiwi) ORFNames=CEY00_Acc01714 {ECO:0000313|EMBL:PSS34611.1} PE=4
Ach09g08200DH	A	C	2884.85784054307	150.04321525948	1517.45052790127	4.26429634658599	0.125656845572728	33.9360448461829	1.95959539906601e-252	1.22909647030199e-249	Up	-	GO:0005794//Golgi apparatus`cellular_component`A membrane-bound cytoplasmic organelle of the endomembrane system that further processes the core oligosaccharides (e.g. N-glycans) added to proteins in the endoplasmic reticulum and packages them into membrane-bound vesicles. The Golgi apparatus operates at the intersection of the secretory, lysosomal, and endocytic pathways. [ISBN:0198506732];GO:00…	K18207//POMGNT2, GTDC2`protein O-mannose beta-1,4-N-acetylglucosaminyltransferase [EC:2.4.1.312]	ko00515//Mannose type O-glycan biosynthesis`Metabolism`Glycan biosynthesis and metabolism;ko01100//Metabolic pathways`Metabolism`Global and overview maps	-	PSS21173.1//EGF domain-specific O-linked N-acetylglucosamine transferase`[Actinidia chinensis var. chinensis]	PF04577.17//Glyco_transf_61`Glycosyltransferase 61	-	tr|A0A2R6R5A6|A0A2R6R5A6_ACTCC//EGF domain-specific O-linked N-acetylglucosamine transferase {ECO:0000313|EMBL:PSS21173.1} OS=Actinidia chinensis var. chinensis (Chinese soft-hair kiwi) ORFNames=CEY00_Acc10215 {ECO:0000313|EMBL:PSS21173.1} PE=4
Ach09g12070DH	A	C	1596.88924227423	83.4444189591347	840.166830616683	4.25728963183517	0.137228808645215	31.0232936791121	2.61565162029432e-211	8.73559702175177e-209	Up	-	-	K13464//JAZ`jasmonate ZIM domain-containing protein	ko04075//Plant hormone signal transduction`Environmental Information Processing`Signal transduction	-	PSS20762.1//Protein TIFY 10A like`[Actinidia chinensis var. chinensis]	PF06200.17//tify`tify domain;PF09425.13//Jas_motif`Jas motif	-	tr|A0A2R6R451|A0A2R6R451_ACTCC//Protein TIFY 10A like {ECO:0000313|EMBL:PSS20762.1} OS=Actinidia chinensis var. chinensis (Chinese soft-hair kiwi) ORFNames=CEY00_Acc09801 {ECO:0000313|EMBL:PSS20762.1} PE=3
Ach15g14680DH	A	C	20.1553387238474	1.05753995601766	10.6064393399325	4.25669601859438	0.910185035537484	4.67673698467336	2.91475712360668e-06	1.29614204030208e-05	Up	-	GO:0008810//cellulase activity`molecular_function`Catalysis of the endohydrolysis of (1->4)-beta-D-glucosidic linkages in cellulose, lichenin and cereal beta-D-glucans. [EC:3.2.1.4];GO:0030245//cellulose catabolic process`biological_process`The chemical reactions and pathways resulting in the breakdown of cellulose, a linear beta1-4 glucan of molecular mass 50-400 kDa with the pyranose units in t…	K01179//E3.2.1.4`endoglucanase [EC:3.2.1.4]	ko00500//Starch and sucrose metabolism`Metabolism`Carbohydrate metabolism;ko01100//Metabolic pathways`Metabolism`Global and overview maps	-	PSS09383.1//Endoglucanase`[Actinidia chinensis var. chinensis]	PF00759.22//Glyco_hydro_9`Glycosyl hydrolase family 9	-	tr|A0A2R6QJ03|A0A2R6QJ03_ACTCC//Endoglucanase {ECO:0000256|RuleBase:RU361166} EC=3.2.1.4 {ECO:0000256|RuleBase:RU361166} OS=Actinidia chinensis var. chinensis (Chinese soft-hair kiwi) ORFNames=CEY00_Acc16406 {ECO:0000313|EMBL:PSS09383.1} PE=3
Ach29g00210DH	A	C	1860.96810677771	97.8854962506326	979.426801514171	4.24924429084008	0.183345172989628	23.176199414208	7.91489214580165e-119	6.94673605533908e-117	Up	-	GO:0009055//electron transfer activity`molecular_function`Any molecular entity that serves as an electron acceptor and electron donor in an electron transport chain. An electron transport chain is a process in which a series of electron carriers operate together to transfer electrons from donors to any of several different terminal electron acceptors to generate a transmembrane electrochemical gr…	K05746//ENAH, MENA`enabled	-	-	PSR84520.1//Blue copper protein`[Actinidia chinensis var. chinensis]	PF02298.20//Cu_bind_like`Plastocyanin-like domain	-	tr|A0A2R6P2K9|A0A2R6P2K9_ACTCC//Blue copper protein {ECO:0000313|EMBL:PSR84520.1} OS=Actinidia chinensis var. chinensis (Chinese soft-hair kiwi) ORFNames=CEY00_Acc32605 {ECO:0000313|EMBL:PSR84520.1} PE=4
Ach20g05110DH	A	C	758.281482973451	39.8940224818278	399.087752727639	4.24691773574513	0.21425859999674	19.8214575088689	1.9439627450288e-87	1.02440463014674e-85	Up	-	GO:0016021//integral component of membrane`cellular_component`The component of a membrane consisting of the gene products and protein complexes having at least some part of their peptide sequence embedded in the hydrophobic region of the membrane. [GOC:dos, GOC:go_curators];GO:0055085//transmembrane transport`biological_process`The process in which a solute is transported across a lipid bilayer, …	K13354//SLC25A17, PMP34`solute carrier family 25 (peroxisomal adenine nucleotide transporter), member 17	ko04146//Peroxisome`Cellular Processes`Transport and catabolism	-	PSS01454.1//Peroxisomal adenine nucleotide carrier 1 like`[Actinidia chinensis var. chinensis]	PF00153.30//Mito_carr`Mitochondrial carrier protein	-	tr|A0A2R6Q3K1|A0A2R6Q3K1_ACTCC//Peroxisomal adenine nucleotide carrier 1 like {ECO:0000313|EMBL:PSS01454.1} OS=Actinidia chinensis var. chinensis (Chinese soft-hair kiwi) ORFNames=CEY00_Acc22811 {ECO:0000313|EMBL:PSS01454.1} PE=3
Ach28g08740DH	A	C	493.480866849286	25.9980479793462	259.739457414316	4.24586770810319	0.228639891406888	18.570109012811	5.60889704880252e-77	2.4614060837373e-75	Up	-	GO:0016021//integral component of membrane`cellular_component`The component of a membrane consisting of the gene products and protein complexes having at least some part of their peptide sequence embedded in the hydrophobic region of the membrane. [GOC:dos, GOC:go_curators];GO:0140359//ABC-type transporter activity`molecular_function`Primary active transporter characterized by two nucleotide-bind…	K08711//PDR, CDR1`ATP-binding cassette, subfamily G (WHITE), member 2, PDR	ko02010//ABC transporters`Environmental Information Processing`Membrane transport	-	XP_028097394.1//ABC transporter G family member 31 isoform X1`[Camellia sinensis]	PF14510.9//ABC_trans_N`ABC-transporter N-terminal;PF00005.30//ABC_tran`ABC transporter;PF01061.27//ABC2_membrane`ABC-2 type transporter;PF08370.14//PDR_assoc`Plant PDR ABC transporter associated	-	tr|A0A4S4DBI3|A0A4S4DBI3_CAMSI//Uncharacterized protein {ECO:0000313|EMBL:THF99917.1} OS=Camellia sinensis var. sinensis ORFNames=TEA_002445 {ECO:0000313|EMBL:THF99917.1} PE=3
Ach24g10290DH	A	C	21851.5677358353	1152.00342979524	11501.7855828153	4.24543135999555	0.137981219430514	30.7681826375909	6.98553727677118e-208	2.21777872357343e-205	Up	-	GO:0016021//integral component of membrane`cellular_component`The component of a membrane consisting of the gene products and protein complexes having at least some part of their peptide sequence embedded in the hydrophobic region of the membrane. [GOC:dos, GOC:go_curators];GO:0005811//lipid droplet`cellular_component`An intracellular non-membrane-bounded organelle comprising a matrix of coalesce…	K15817//DDS`dammarenediol II synthase [EC:4.2.1.125]	ko00909//Sesquiterpenoid and triterpenoid biosynthesis`Metabolism`Metabolism of terpenoids and polyketides;ko00999//Podophyllotoxin biosynthesis`Metabolism`Biosynthesis of other secondary metabolites;ko01110//Biosynthesis of secondary metabolites`Metabolism`Global and overview maps	-	PSR92771.1//Dammarenediol II synthase`[Actinidia chinensis var. chinensis]	PF13249.9//SQHop_cyclase_N`Squalene-hopene cyclase N-terminal domain;PF00432.24//Prenyltrans`Prenyltransferase and squalene oxidase repeat;PF13243.9//SQHop_cyclase_C`Squalene-hopene cyclase C-terminal domain	-	tr|A0A2R6PKA2|A0A2R6PKA2_ACTCC//Terpene cyclase/mutase family member {ECO:0000256|RuleBase:RU362003} EC=5.4.99.- {ECO:0000256|RuleBase:RU362003} OS=Actinidia chinensis var. chinensis (Chinese soft-hair kiwi) ORFNames=CEY00_Acc27370 {ECO:0000313|EMBL:PSR92771.1} PE=3
Ach04g06560DH	A	C	2442.8109969992	128.782666665727	1285.79683183246	4.24542279606665	0.329918206303793	12.8681070488041	6.80494964003502e-38	1.32072516938219e-36	Up	-	-	-	-	-	PSS31731.1//Pathogen-related protein`[Actinidia chinensis var. chinensis]	-	-	tr|A0A2R6RNY3|A0A2R6RNY3_ACTCC//Pathogen-related protein {ECO:0000313|EMBL:PSS31731.1} OS=Actinidia chinensis var. chinensis (Chinese soft-hair kiwi) ORFNames=CEY00_Acc05000 {ECO:0000313|EMBL:PSS31731.1} PE=4
Ach28g04780DH	A	C	22290.4927936308	1182.43286979473	11736.4628317127	4.23646876154106	0.119857766541203	35.3458009755647	1.1631563429362e-273	1.19646914059789e-270	Up	-	GO:0016021//integral component of membrane`cellular_component`The component of a membrane consisting of the gene products and protein complexes having at least some part of their peptide sequence embedded in the hydrophobic region of the membrane. [GOC:dos, GOC:go_curators];GO:0140359//ABC-type transporter activity`molecular_function`Primary active transporter characterized by two nucleotide-bind…	K08711//PDR, CDR1`ATP-binding cassette, subfamily G (WHITE), member 2, PDR	ko02010//ABC transporters`Environmental Information Processing`Membrane transport	-	PSR89881.1//Pleiotropic drug resistance protein`[Actinidia chinensis var. chinensis]	PF14510.9//ABC_trans_N`ABC-transporter N-terminal;PF01061.27//ABC2_membrane`ABC-2 type transporter;PF08370.14//PDR_assoc`Plant PDR ABC transporter associated;PF00005.30//ABC_tran`ABC transporter	-	tr|A0A2R6PER2|A0A2R6PER2_ACTCC//Pleiotropic drug resistance protein {ECO:0000313|EMBL:PSR89881.1} OS=Actinidia chinensis var. chinensis (Chinese soft-hair kiwi) ORFNames=CEY00_Acc30076 {ECO:0000313|EMBL:PSR89881.1} PE=3
Ach28g03690DH	A	C	1477.43237681494	78.4244630370525	777.928419925995	4.23428133359275	0.16842253662185	25.1408238975747	1.78060742820029e-139	2.03511558327105e-137	Up	-	GO:0006952//defense response`biological_process`Reactions, triggered in response to the presence of a foreign body or the occurrence of an injury, which result in restriction of damage to the organism attacked or prevention/recovery from the infection caused by the attack. [GOC:go_curators];GO:0016021//integral component of membrane`cellular_component`The component of a membrane consisting of the…	K08472//MLO`mlo protein	-	-	PSR89983.1//MLO-like protein`[Actinidia chinensis var. chinensis]	PF03094.18//Mlo`Mlo family	-	tr|A0A2R6PF13|A0A2R6PF13_ACTCC//MLO-like protein {ECO:0000256|RuleBase:RU280816} OS=Actinidia chinensis var. chinensis (Chinese soft-hair kiwi) ORFNames=CEY00_Acc30180 {ECO:0000313|EMBL:PSR89983.1} PE=3
Ach02g09390DH	A	C	44.2445069064413	2.36251936343658	23.303513134939	4.22545438190284	0.610860993582912	6.91721099610418	4.60621790984966e-12	3.32174704906601e-11	Up	-	GO:0016021//integral component of membrane`cellular_component`The component of a membrane consisting of the gene products and protein complexes having at least some part of their peptide sequence embedded in the hydrophobic region of the membrane. [GOC:dos, GOC:go_curators];GO:0055085//transmembrane transport`biological_process`The process in which a solute is transported across a lipid bilayer, …	K14684//SLC25A23S`solute carrier family 25 (mitochondrial phosphate transporter), member 23/24/25/41	-	-	PSS34587.1//Mitochondrial substrate carrier family protein like`[Actinidia chinensis var. chinensis];GFY82252.1//mitochondrial substrate carrier family protein`[Actinidia rufa]	PF00153.30//Mito_carr`Mitochondrial carrier protein	-	tr|A0A2R6RX53|A0A2R6RX53_ACTCC//Mitochondrial substrate carrier family protein like {ECO:0000313|EMBL:PSS34587.1} OS=Actinidia chinensis var. chinensis (Chinese soft-hair kiwi) ORFNames=CEY00_Acc01690 {ECO:0000313|EMBL:PSS34587.1} PE=3;tr|A0A7J0E7H8|A0A7J0E7H8_9ERIC//Mitochondrial substrate carrier family protein {ECO:0000313|EMBL:GFY82252.1} OS=Actinidia rufa ORFNames=Acr_02g0004920 {ECO:0000313…
Ach20g04380DH	A	C	1113.65428595828	59.5968516694024	586.625568813841	4.22330152518842	0.467405696541169	9.03562270729927	1.63071306283059e-19	1.69299221331254e-18	Up	-	GO:0009611//response to wounding`biological_process`Any process that results in a change in state or activity of a cell or an organism (in terms of movement, secretion, enzyme production, gene expression, etc.) as a result of a stimulus indicating damage to the organism. [GOC:go_curators];GO:0004867//serine-type endopeptidase inhibitor activity`molecular_function`Binds to and stops, prevents or r…	-	-	-	PSS01397.1//Proteinase`[Actinidia chinensis var. chinensis]	PF00280.21//potato_inhibit`Potato inhibitor I family	-	tr|A0A7J0GDI9|A0A7J0GDI9_9ERIC//Uncharacterized protein {ECO:0000313|EMBL:GFZ08768.1} OS=Actinidia rufa {ECO:0000313|EMBL:GFZ08768.1} PE=3
Ach11g03180DH	A	C	53.9087650419578	2.8867604519116	28.3977627469347	4.21814912771834	0.562462651705215	7.49942972200944	6.40960759367296e-14	5.07792572023703e-13	Up	-	GO:0016021//integral component of membrane`cellular_component`The component of a membrane consisting of the gene products and protein complexes having at least some part of their peptide sequence embedded in the hydrophobic region of the membrane. [GOC:dos, GOC:go_curators]	-	-	-	GFY96112.1//hypothetical protein Acr_11g0004180`[Actinidia rufa]	-	-	tr|A0A7J0FBP5|A0A7J0FBP5_9ERIC//Uncharacterized protein {ECO:0000313|EMBL:GFY96112.1} OS=Actinidia rufa ORFNames=Acr_11g0004180 {ECO:0000313|EMBL:GFY96112.1} PE=4
Ach17g05020DH	A	C	239.255988638647	12.8662464849048	126.061117561776	4.21449108847123	0.298652174175935	14.1117040252601	3.21709250464357e-45	7.57607608511119e-44	Up	-	GO:0016021//integral component of membrane`cellular_component`The component of a membrane consisting of the gene products and protein complexes having at least some part of their peptide sequence embedded in the hydrophobic region of the membrane. [GOC:dos, GOC:go_curators]	-	-	-	GFZ05175.1//hypothetical protein Acr_17g0007470`[Actinidia rufa]	-	-	tr|A0A7J0G312|A0A7J0G312_9ERIC//Uncharacterized protein {ECO:0000313|EMBL:GFZ05175.1} OS=Actinidia rufa ORFNames=Acr_17g0007470 {ECO:0000313|EMBL:GFZ05175.1} PE=4
Ach28g10880DH	A	C	3023.35907218144	163.185108031143	1593.27209010629	4.21079767240346	0.134364935302767	31.3385159819799	1.39493544262861e-215	5.12459426323389e-213	Up	-	GO:0006952//defense response`biological_process`Reactions, triggered in response to the presence of a foreign body or the occurrence of an injury, which result in restriction of damage to the organism attacked or prevention/recovery from the infection caused by the attack. [GOC:go_curators]	-	-	-	PSR86051.1//hypothetical protein CEY00_Acc31680`[Actinidia chinensis var. chinensis]	PF00168.33//C2`C2 domain	-	tr|A0A2R6P5X8|A0A2R6P5X8_ACTCC//C2 domain-containing protein {ECO:0000259|PROSITE:PS50004} OS=Actinidia chinensis var. chinensis (Chinese soft-hair kiwi) ORFNames=CEY00_Acc31680 {ECO:0000313|EMBL:PSR86051.1} PE=4
Ach25g03490DH	A	C	1337.65339277122	72.4089432173553	705.03116799429	4.20612113157523	0.1596904612907	26.3392133605176	6.82199904445137e-153	9.28225012841859e-151	Up	-	GO:0016021//integral component of membrane`cellular_component`The component of a membrane consisting of the gene products and protein complexes having at least some part of their peptide sequence embedded in the hydrophobic region of the membrane. [GOC:dos, GOC:go_curators];GO:0030246//carbohydrate binding`molecular_function`Binding to a carbohydrate, which includes monosaccharides, oligosacchari…	K13416//BAK1`brassinosteroid insensitive 1-associated receptor kinase 1 [EC:2.7.10.1 2.7.11.1]	ko04016//MAPK signaling pathway - plant`Environmental Information Processing`Signal transduction;ko04075//Plant hormone signal transduction`Environmental Information Processing`Signal transduction;ko04626//Plant-pathogen interaction`Organismal Systems`Environmental adaptation	-	PSR91691.1//G-type lectin S-receptor-like serine/threonine-protein kinase`[Actinidia chinensis var. chinensis]	PF01453.27//B_lectin`D-mannose binding lectin;PF07714.20//PK_Tyr_Ser-Thr`Protein tyrosine and serine/threonine kinase;PF00069.28//Pkinase`Protein kinase domain	-	tr|A0A2R6PII7|A0A2R6PII7_ACTCC//G-type lectin S-receptor-like serine/threonine-protein kinase {ECO:0000313|EMBL:PSR91691.1} OS=Actinidia chinensis var. chinensis (Chinese soft-hair kiwi) ORFNames=CEY00_Acc28947 {ECO:0000313|EMBL:PSR91691.1} PE=4
novel1597	A	C	29.0926194749352	1.56962277096194	15.3311211229486	4.20418117853967	0.784936652566963	5.35607703474008	8.50482598361062e-08	4.42912322791678e-07	Up	-	GO:0006952//defense response`biological_process`Reactions, triggered in response to the presence of a foreign body or the occurrence of an injury, which result in restriction of damage to the organism attacked or prevention/recovery from the infection caused by the attack. [GOC:go_curators];GO:0043531//ADP binding`molecular_function`Binding to ADP, adenosine 5'-diphosphate. [GOC:jl]	K13457//RPM1, RPS3`disease resistance protein RPM1	ko04626//Plant-pathogen interaction`Organismal Systems`Environmental adaptation	-	GFS46584.1//hypothetical protein Acr_00g0103130`[Actinidia rufa]	PF00931.25//NB-ARC`NB-ARC domain	-	tr|A0A7J0E0U9|A0A7J0E0U9_9ERIC//Uncharacterized protein {ECO:0000313|EMBL:GFS46584.1} OS=Actinidia rufa ORFNames=Acr_00g0103130 {ECO:0000313|EMBL:GFS46584.1} PE=4
Ach15g00320DH	A	C	2193.35913597026	118.991360827705	1156.17524839898	4.20391166794768	0.140343917684372	29.9543559657648	3.86115027780406e-197	1.05631213344691e-194	Up	-	GO:0005737//cytoplasm`cellular_component`The contents of a cell excluding the plasma membrane and nucleus, but including other subcellular structures. [ISBN:0198547684];GO:0006535//cysteine biosynthetic process from serine`biological_process`The chemical reactions and pathways resulting in the formation of cysteine from other compounds, including serine. [GOC:go_curators];GO:0009001//serine O-ace…	K00640//cysE`serine O-acetyltransferase [EC:2.3.1.30]	ko00270//Cysteine and methionine metabolism`Metabolism`Amino acid metabolism;ko00543//Exopolysaccharide biosynthesis`Metabolism`Glycan biosynthesis and metabolism;ko00920//Sulfur metabolism`Metabolism`Energy metabolism;ko01100//Metabolic pathways`Metabolism`Global and overview maps;ko01110//Biosynthesis of secondary metabolites`Metabolism`Global and overview maps;ko01200//Carbon metabolism`Metabo…	-	PSS10431.1//Serine acetyltransferase`[Actinidia chinensis var. chinensis]	PF06426.17//SATase_N`Serine acetyltransferase, N-terminal;PF00132.27//Hexapep`Bacterial transferase hexapeptide (six repeats)	-	tr|A0A2R6QLZ3|A0A2R6QLZ3_ACTCC//Serine O-acetyltransferase {ECO:0000256|ARBA:ARBA00013266} EC=2.3.1.30 {ECO:0000256|ARBA:ARBA00013266} OS=Actinidia chinensis var. chinensis (Chinese soft-hair kiwi) ORFNames=CEY00_Acc17526 {ECO:0000313|EMBL:PSS10431.1} PE=3
Ach10g10080DH	A	C	2121.33990165998	115.915357342234	1118.62762950111	4.19280325996424	0.159237376330746	26.3305221209845	8.5794024832463e-153	1.15511996994326e-150	Up	-	GO:0005516//calmodulin binding`molecular_function`Binding to calmodulin, a calcium-binding protein with many roles, both in the calcium-bound and calcium-free states. [GOC:krc]	-	-	-	PSS19667.1//Calmodulin-binding protein 60 B like`[Actinidia chinensis var. chinensis]	PF07887.14//Calmodulin_bind`Calmodulin binding protein-like N-terminal domain;PF20451.1//Calmod_bind_M`Calmodulin binding protein central domain;PF20452.1//Calmod_bind_C`Calmodulin binding protein C-terminal domain	-	tr|A0A2R6R353|A0A2R6R353_ACTCC//Calmodulin-binding protein 60 B like {ECO:0000313|EMBL:PSS19667.1} OS=Actinidia chinensis var. chinensis (Chinese soft-hair kiwi) ORFNames=CEY00_Acc11111 {ECO:0000313|EMBL:PSS19667.1} PE=3
Ach04g06280DH	A	C	2613.12696803022	143.228597858382	1378.1777829443	4.18858315636988	0.148938657515751	28.1228743848917	5.14558619264009e-174	9.87491750223378e-172	Up	-	GO:0016021//integral component of membrane`cellular_component`The component of a membrane consisting of the gene products and protein complexes having at least some part of their peptide sequence embedded in the hydrophobic region of the membrane. [GOC:dos, GOC:go_curators]	-	-	-	PSS31711.1//UPF0496 protein`[Actinidia chinensis var. chinensis]	PF05633.14//ROH1-like`Protein ROH1-like	-	tr|A0A2R6RNW4|A0A2R6RNW4_ACTCC//UPF0496 protein {ECO:0000313|EMBL:PSS31711.1} OS=Actinidia chinensis var. chinensis (Chinese soft-hair kiwi) ORFNames=CEY00_Acc04980 {ECO:0000313|EMBL:PSS31711.1} PE=4
novel1701	A	C	9489.00435503664	520.973838044416	5004.98909654052	4.1868350881289	0.10424756266079	40.162426643512	0	0	Up	-	GO:0005737//cytoplasm`cellular_component`The contents of a cell excluding the plasma membrane and nucleus, but including other subcellular structures. [ISBN:0198547684]	K13993//HSP20`HSP20 family protein	ko04141//Protein processing in endoplasmic reticulum`Genetic Information Processing`Folding, sorting and degradation	-	PSS19337.1//HSP20-like chaperone protein`[Actinidia chinensis var. chinensis]	PF00011.24//HSP20`Hsp20/alpha crystallin family;PF17886.4//ArsA_HSP20`HSP20-like domain found in ArsA	-	tr|A0A2R6R268|A0A2R6R268_ACTCC//HSP20-like chaperone protein {ECO:0000313|EMBL:PSS19337.1} OS=Actinidia chinensis var. chinensis (Chinese soft-hair kiwi) ORFNames=CEY00_Acc11386 {ECO:0000313|EMBL:PSS19337.1} PE=3
novel56	A	C	698.001148297123	38.3507832542361	368.175965775679	4.1848920414061	0.243647643350595	17.1760004892979	4.01667276248427e-66	1.47772184206074e-64	Up	-	GO:0016021//integral component of membrane`cellular_component`The component of a membrane consisting of the gene products and protein complexes having at least some part of their peptide sequence embedded in the hydrophobic region of the membrane. [GOC:dos, GOC:go_curators]	-	-	-	GFY93979.1//bromodomain protein`[Actinidia rufa]	PF05553.14//DUF761`Cotton fibre expressed protein	-	tr|A0A7J0F6Z2|A0A7J0F6Z2_9ERIC//Bromodomain protein {ECO:0000313|EMBL:GFY93979.1} OS=Actinidia rufa ORFNames=Acr_09g0004250 {ECO:0000313|EMBL:GFY93979.1} PE=4
Ach17g00410DH	A	C	205.844516751295	11.3122773788531	108.578397065074	4.18456318446639	0.330454974261187	12.6630358457215	9.47625871159107e-37	1.77488324127659e-35	Up	-	GO:0006355//regulation of transcription, DNA-templated`biological_process`Any process that modulates the frequency, rate or extent of cellular DNA-templated transcription. [GOC:go_curators, GOC:txnOH];GO:0003677//DNA binding`molecular_function`Any molecular function by which a gene product interacts selectively and non-covalently with DNA (deoxyribonucleic acid). [GOC:dph, GOC:jl, GOC:tb, GOC:vw]	-	-	-	PSS14384.1//Transcription factor JUNGBRUNNEN 1 like`[Actinidia chinensis var. chinensis]	PF02365.18//NAM`No apical meristem (NAM) protein	NAC//http://planttfdb.gao-lab.org/family.php?fam=NAC	tr|A0A2R6QTD2|A0A2R6QTD2_ACTCC//Transcription factor JUNGBRUNNEN 1 like {ECO:0000313|EMBL:PSS14384.1} OS=Actinidia chinensis var. chinensis (Chinese soft-hair kiwi) ORFNames=CEY00_Acc33475 {ECO:0000313|EMBL:PSS14384.1} PE=4
Ach14g04190DH	A	C	495.972442370746	27.2505040043464	261.611473187546	4.18378222403914	0.232209270088471	18.0172919989161	1.42552585270162e-72	5.80963911696906e-71	Up	-	GO:0003824//catalytic activity`molecular_function`Catalysis of a biochemical reaction at physiological temperatures. In biologically catalyzed reactions, the reactants are known as substrates, and the catalysts are naturally occurring macromolecular substances known as enzymes. Enzymes possess specific binding sites for substrates, and are usually composed wholly or largely of protein, but RNA th…	K20772//ACS1_2_6`1-aminocyclopropane-1-carboxylate synthase 1/2/6 [EC:4.4.1.14]	ko00270//Cysteine and methionine metabolism`Metabolism`Amino acid metabolism;ko01100//Metabolic pathways`Metabolism`Global and overview maps;ko01110//Biosynthesis of secondary metabolites`Metabolism`Global and overview maps;ko04016//MAPK signaling pathway - plant`Environmental Information Processing`Signal transduction	-	PSS11371.1//1-aminocyclopropane-1-carboxylate synthase`[Actinidia chinensis var. chinensis]	PF00155.24//Aminotran_1_2`Aminotransferase class I and II	-	tr|A0A2R6QN89|A0A2R6QN89_ACTCC//1-aminocyclopropane-1-carboxylate synthase {ECO:0000313|EMBL:PSS11371.1} OS=Actinidia chinensis var. chinensis (Chinese soft-hair kiwi) ORFNames=CEY00_Acc15646 {ECO:0000313|EMBL:PSS11371.1} PE=3
Ach13g15440DH	A	C	3738.67850395143	205.738512215765	1972.2085080836	4.18307723504504	0.128726539647753	32.4958415451204	1.22073041593267e-231	5.60576846002226e-229	Up	-	GO:0005506//iron ion binding`molecular_function`Binding to an iron (Fe) ion. [GOC:ai];GO:0016705//oxidoreductase activity, acting on paired donors, with incorporation or reduction of molecular oxygen`molecular_function`Catalysis of an oxidation-reduction (redox) reaction in which hydrogen or electrons are transferred from each of two donors, and molecular oxygen is reduced or incorporated into a …	K20769//CYP94A5`fatty acid omega-hydroxylase [EC:1.14.-.-]	ko00073//Cutin, suberine and wax biosynthesis`Metabolism`Lipid metabolism	-	PSS14568.1//Cytochrome P450 94A2 like`[Actinidia chinensis var. chinensis]	PF00067.25//p450`Cytochrome P450	-	tr|A0A2R6QTX4|A0A2R6QTX4_ACTCC//Cytochrome P450 94A2 like {ECO:0000313|EMBL:PSS14568.1} OS=Actinidia chinensis var. chinensis (Chinese soft-hair kiwi) ORFNames=CEY00_Acc15135 {ECO:0000313|EMBL:PSS14568.1} PE=4
Ach04g05060DH	A	C	553.670199865316	30.4700848671299	292.070142366223	4.18281870032123	0.192883197259814	21.6857598782281	2.79601869758968e-104	1.93286066739828e-102	Up	-	-	K06942//ychF`ribosome-binding ATPase	-	-	GFY85881.1//hypothetical protein Acr_04g0006190`[Actinidia rufa]	PF03959.16//FSH1`Serine hydrolase (FSH1)	-	tr|A0A7J0EHD2|A0A7J0EHD2_9ERIC//FSH1 domain-containing protein {ECO:0000259|Pfam:PF03959} OS=Actinidia rufa ORFNames=Acr_04g0006190 {ECO:0000313|EMBL:GFY85881.1} PE=4
Ach09g10490DH	A	C	228.445394126656	12.6014812692009	120.523437697928	4.17891199079981	0.290058427995341	14.4071386571361	4.6664611072995e-47	1.14397248651396e-45	Up	-	GO:0008270//zinc ion binding`molecular_function`Binding to a zinc ion (Zn). [GOC:ai];GO:0016491//oxidoreductase activity`molecular_function`Catalysis of an oxidation-reduction (redox) reaction, a reversible chemical reaction in which the oxidation state of an atom or atoms within a molecule is altered. One substrate acts as a hydrogen or electron donor and becomes oxidized, while the other acts a…	K23232//10HGO`8-hydroxygeraniol dehydrogenase [EC:1.1.1.324]	ko00902//Monoterpenoid biosynthesis`Metabolism`Metabolism of terpenoids and polyketides;ko01100//Metabolic pathways`Metabolism`Global and overview maps;ko01110//Biosynthesis of secondary metabolites`Metabolism`Global and overview maps	-	PSS20920.1//Mannitol dehydrogenase`[Actinidia chinensis var. chinensis]	PF08240.15//ADH_N`Alcohol dehydrogenase GroES-like domain;PF02826.22//2-Hacid_dh_C`D-isomer specific 2-hydroxyacid dehydrogenase, NAD binding domain;PF00107.29//ADH_zinc_N`Zinc-binding dehydrogenase	-	tr|A0A2R6R4J5|A0A2R6R4J5_ACTCC//Mannitol dehydrogenase {ECO:0000313|EMBL:PSS20920.1} OS=Actinidia chinensis var. chinensis (Chinese soft-hair kiwi) ORFNames=CEY00_Acc09959 {ECO:0000313|EMBL:PSS20920.1} PE=3
novel2927	A	C	5943.28029723719	328.069353337742	3135.67482528747	4.17884192097542	0.13077665654581	31.954035462832	4.74837679399141e-224	1.96950415539166e-221	Up	-	GO:0016021//integral component of membrane`cellular_component`The component of a membrane consisting of the gene products and protein complexes having at least some part of their peptide sequence embedded in the hydrophobic region of the membrane. [GOC:dos, GOC:go_curators]	-	-	-	PSS04407.1//Late embryogenesis abundant protein`[Actinidia chinensis var. chinensis]	-	-	tr|A0A2R6Q928|A0A2R6Q928_ACTCC//Late embryogenesis abundant protein {ECO:0000313|EMBL:PSS04407.1} OS=Actinidia chinensis var. chinensis (Chinese soft-hair kiwi) ORFNames=CEY00_Acc20261 {ECO:0000313|EMBL:PSS04407.1} PE=4
Ach01g02830DH	A	C	695.30115872379	38.502506764623	366.901832744207	4.17221710004655	0.235861921685948	17.6892355926866	5.07593252560725e-70	1.98076905657839e-68	Up	-	GO:0016887//ATP hydrolysis activity`molecular_function`Catalysis of the reaction: ATP + H2O = ADP + H+ Pi. ATP hydrolysis is used in some reactions as an energy source, for example to catalyze a reaction or drive transport against a concentration gradient. [RHEA:13065];GO:0005524//ATP binding`molecular_function`Binding to ATP, adenosine 5'-triphosphate, a universally important coenzyme and enzyme…	K08900//BCS1`mitochondrial chaperone BCS1	-	-	GFY80353.1//cytochrome BC1 synthesi`[Actinidia rufa];PSS36504.1//Protein HYPER-SENSITIVITY-RELATED like`[Actinidia chinensis var. chinensis]	PF14363.9//AAA_assoc`Domain associated at C-terminal with AAA;PF00004.32//AAA`ATPase family associated with various cellular activities (AAA)	-	tr|A0A7J0E1H0|A0A7J0E1H0_9ERIC//Cytochrome BC1 synthesi {ECO:0000313|EMBL:GFY80353.1} OS=Actinidia rufa ORFNames=Acr_01g0001620 {ECO:0000313|EMBL:GFY80353.1} PE=3;tr|A0A2R6S2J9|A0A2R6S2J9_ACTCC//Protein HYPER-SENSITIVITY-RELATED like {ECO:0000313|EMBL:PSS36504.1} OS=Actinidia chinensis var. chinensis (Chinese soft-hair kiwi) ORFNames=CEY00_Acc01019 {ECO:0000313|EMBL:PSS36504.1} PE=3
Ach23g00790DH	A	C	8199.58237306859	454.757215157605	4327.1697941131	4.17211496020821	0.14245102969147	29.2880646018806	1.47181977810667e-188	3.60469689655153e-186	Up	-	GO:0015914//phospholipid transport`biological_process`The directed movement of phospholipids into, out of or within a cell, or between cells, by means of some agent such as a transporter or pore. Phospholipids are any lipids containing phosphoric acid as a mono- or diester. [GOC:ai];GO:0016021//integral component of membrane`cellular_component`The component of a membrane consisting of the gene pr…	K14802//DRS2, ATP8A`phospholipid-transporting ATPase [EC:7.6.2.1]	-	-	PSR96177.1//Phospholipid-transporting ATPase like`[Actinidia chinensis var. chinensis];GFZ11735.1//ATPase E1-E2 type family protein`[Actinidia rufa]	PF16209.8//PhoLip_ATPase_N`Phospholipid-translocating ATPase N-terminal;PF13246.9//Cation_ATPase`Cation transport ATPase (P-type);PF16212.8//PhoLip_ATPase_C`Phospholipid-translocating P-type ATPase C-terminal	-	tr|A0A2R6PT03|A0A2R6PT03_ACTCC//Phospholipid-transporting ATPase {ECO:0000256|RuleBase:RU362033} EC=7.6.2.1 {ECO:0000256|RuleBase:RU362033} OS=Actinidia chinensis var. chinensis (Chinese soft-hair kiwi) ORFNames=CEY00_Acc22312 {ECO:0000313|EMBL:PSR96177.1} PE=3;tr|A0A7J0GLS1|A0A7J0GLS1_9ERIC//Phospholipid-transporting ATPase {ECO:0000256|RuleBase:RU362033} EC=7.6.2.1 {ECO:0000256|RuleBase:RU36203…
Ach23g15450DH	A	C	84.9870179723154	4.73823049855829	44.8626242354369	4.1654233491615	0.455022805800993	9.15431775299472	5.47023612700138e-20	5.80811693814894e-19	Up	-	GO:0051560//mitochondrial calcium ion homeostasis`biological_process`Any process involved in the maintenance of an internal steady state of calcium ions within the cytoplasm of a cell or between mitochondria and their surroundings. [GOC:ai, GOC:mah];GO:0005743//mitochondrial inner membrane`cellular_component`The inner, i.e. lumen-facing, lipid bilayer of the mitochondrial envelope. It is highly f…	K20858//MCU`calcium uniporter protein, mitochondrial	-	-	PSR94997.1//Calcium uniporter protein`[Actinidia chinensis var. chinensis]	PF04678.16//MCU`Mitochondrial calcium uniporter	-	tr|A0A2R6PPM9|A0A2R6PPM9_ACTCC//Calcium uniporter protein {ECO:0000256|RuleBase:RU367035} OS=Actinidia chinensis var. chinensis (Chinese soft-hair kiwi) ORFNames=CEY00_Acc25752 {ECO:0000313|EMBL:PSR94997.1} PE=3
Ach05g09390DH	A	C	18.7626690984001	1.05249431740666	9.90758170790337	4.15732596348733	0.906017854174375	4.58856957877035	4.46293557677869e-06	1.94457558950255e-05	Up	-	GO:0015031//protein transport`biological_process`The directed movement of proteins into, out of or within a cell, or between cells, by means of some agent such as a transporter or pore. [GOC:ai]	K19476//IST1`vacuolar protein sorting-associated protein IST1	ko04144//Endocytosis`Cellular Processes`Transport and catabolism	-	PSS30582.1//IST1-like protein`[Actinidia chinensis var. chinensis]	PF03398.17//Ist1`Regulator of Vps4 activity in the MVB pathway	-	tr|A0A2R6RKP1|A0A2R6RKP1_ACTCC//IST1-like protein {ECO:0000313|EMBL:PSS30582.1} OS=Actinidia chinensis var. chinensis (Chinese soft-hair kiwi) ORFNames=CEY00_Acc05868 {ECO:0000313|EMBL:PSS30582.1} PE=3
Ach15g01780DH	A	C	103.350712104244	5.78814107057901	54.5694265874115	4.15679363324869	0.433887568726962	9.58034738226043	9.67190748702933e-22	1.1113618093675e-20	Up	-	-	K09422//MYBP`transcription factor MYB, plant	-	-	PSS10303.1//Myb-related protein like`[Actinidia chinensis var. chinensis]	PF00249.34//Myb_DNA-binding`Myb-like DNA-binding domain;PF13921.9//Myb_DNA-bind_6`Myb-like DNA-binding domain	MYB//http://planttfdb.gao-lab.org/family.php?fam=MYB;MYB_related//http://planttfdb.gao-lab.org/family.php?fam=MYB_related	tr|A0A2R6QLM8|A0A2R6QLM8_ACTCC//Myb-related protein like {ECO:0000313|EMBL:PSS10303.1} OS=Actinidia chinensis var. chinensis (Chinese soft-hair kiwi) ORFNames=CEY00_Acc17397 {ECO:0000313|EMBL:PSS10303.1} PE=4
Ach05g08980DH	A	C	154.231254738372	8.66028135573481	81.4457680470536	4.15225355919826	0.328978183644081	12.6216684437973	1.60386792977373e-36	2.9844477338684e-35	Up	-	GO:0016021//integral component of membrane`cellular_component`The component of a membrane consisting of the gene products and protein complexes having at least some part of their peptide sequence embedded in the hydrophobic region of the membrane. [GOC:dos, GOC:go_curators]	-	-	-	GFY86835.1//hypothetical protein Acr_05g0004740`[Actinidia rufa]	-	-	tr|A0A7J0EK39|A0A7J0EK39_9ERIC//Uncharacterized protein {ECO:0000313|EMBL:GFY86835.1} OS=Actinidia rufa ORFNames=Acr_05g0004740 {ECO:0000313|EMBL:GFY86835.1} PE=4
Ach21g03250DH	A	C	410.470179322437	23.1048134937529	216.787496408095	4.15187051672309	0.235505635848255	17.6296015242637	1.45992304114834e-69	5.65412363345945e-68	Up	-	GO:0005773//vacuole`cellular_component`A closed structure, found only in eukaryotic cells, that is completely surrounded by unit membrane and contains liquid material. Cells contain one or several vacuoles, that may have different functions from each other. Vacuoles have a diverse array of functions. They can act as a storage organelle for nutrients or waste products, as a degradative compartment…	K06900//capV`cGAMP-activated phospholipase [EC:3.1.1.32 3.1.1.-]	ko00564//Glycerophospholipid metabolism`Metabolism`Lipid metabolism;ko00592//alpha-Linolenic acid metabolism`Metabolism`Lipid metabolism;ko01100//Metabolic pathways`Metabolism`Global and overview maps;ko01110//Biosynthesis of secondary metabolites`Metabolism`Global and overview maps	-	GFS33194.1//phospholipase A 2A`[Actinidia rufa]	PF01734.25//Patatin`Patatin-like phospholipase	-	tr|A0A7J0DDU2|A0A7J0DDU2_9ERIC//Patatin {ECO:0000256|RuleBase:RU361262} EC=3.1.1.- {ECO:0000256|RuleBase:RU361262} OS=Actinidia rufa ORFNames=Acr_00g0026960 {ECO:0000313|EMBL:GFS33194.1} PE=3
Ach21g07510DH	A	C	1036.37648656284	58.2962792993564	547.336382931097	4.15136460873413	0.466162645322597	8.90539954324585	5.3194106712156e-19	5.38346968992445e-18	Up	-	GO:0004674//protein serine/threonine kinase activity`molecular_function`Catalysis of the reactions: ATP + protein serine = ADP + protein serine phosphate, and ATP + protein threonine = ADP + protein threonine phosphate. [GOC:bf, PMID:2956925];GO:0016021//integral component of membrane`cellular_component`The component of a membrane consisting of the gene products and protein complexes having at le…	K13430//PBS1`serine/threonine-protein kinase PBS1 [EC:2.7.11.1]	ko04626//Plant-pathogen interaction`Organismal Systems`Environmental adaptation	-	PSS00109.1//Wall-associated receptor kinase`[Actinidia chinensis var. chinensis]	PF13947.9//GUB_WAK_bind`Wall-associated receptor kinase galacturonan-binding;PF07645.18//EGF_CA`Calcium-binding EGF domain;PF00069.28//Pkinase`Protein kinase domain;PF07714.20//PK_Tyr_Ser-Thr`Protein tyrosine and serine/threonine kinase	-	tr|A0A2R6Q125|A0A2R6Q125_ACTCC//Wall-associated receptor kinase {ECO:0000313|EMBL:PSS00109.1} OS=Actinidia chinensis var. chinensis (Chinese soft-hair kiwi) ORFNames=CEY00_Acc24076 {ECO:0000313|EMBL:PSS00109.1} PE=4
Ach02g05700DH	A	C	18.5952042236845	1.05805670509484	9.82663046438966	4.14596116659602	0.92466727432976	4.48373299422887	7.33484322973612e-06	3.10285949162517e-05	Up	-	GO:0005524//ATP binding`molecular_function`Binding to ATP, adenosine 5'-triphosphate, a universally important coenzyme and enzyme regulator. [ISBN:0198506732];GO:0004672//protein kinase activity`molecular_function`Catalysis of the phosphorylation of an amino acid residue in a protein, usually according to the reaction: a protein + ATP = a phosphoprotein + ADP. [MetaCyc:PROTEIN-KINASE-RXN]	K08835//OXSR1, STK39`serine/threonine-protein kinase OSR1/STK39 [EC:2.7.11.1]	-	-	PSS34900.1//Serine/threonine-protein kinase`[Actinidia chinensis var. chinensis]	PF00069.28//Pkinase`Protein kinase domain;PF07714.20//PK_Tyr_Ser-Thr`Protein tyrosine and serine/threonine kinase	-	tr|A0A2R6RY04|A0A2R6RY04_ACTCC//Serine/threonine-protein kinase {ECO:0000313|EMBL:PSS34900.1} OS=Actinidia chinensis var. chinensis (Chinese soft-hair kiwi) ORFNames=CEY00_Acc02108 {ECO:0000313|EMBL:PSS34900.1} PE=4
Ach18g07570DH	A	C	4688.90629054217	265.195473636687	2477.05088208943	4.1438201448985	0.121476803894047	34.1120280750289	4.89233684954613e-255	3.31082459007706e-252	Up	-	GO:0016021//integral component of membrane`cellular_component`The component of a membrane consisting of the gene products and protein complexes having at least some part of their peptide sequence embedded in the hydrophobic region of the membrane. [GOC:dos, GOC:go_curators]	-	-	-	PSS04407.1//Late embryogenesis abundant protein`[Actinidia chinensis var. chinensis]	-	-	tr|A0A2R6Q928|A0A2R6Q928_ACTCC//Late embryogenesis abundant protein {ECO:0000313|EMBL:PSS04407.1} OS=Actinidia chinensis var. chinensis (Chinese soft-hair kiwi) ORFNames=CEY00_Acc20261 {ECO:0000313|EMBL:PSS04407.1} PE=4
Ach13g06360DH	A	C	287.651290414235	16.3246039169383	151.987947165587	4.13949920805741	0.304926867534786	13.5753836371443	5.60494638596176e-42	1.20515720118221e-40	Up	-	GO:0016021//integral component of membrane`cellular_component`The component of a membrane consisting of the gene products and protein complexes having at least some part of their peptide sequence embedded in the hydrophobic region of the membrane. [GOC:dos, GOC:go_curators]	-	-	-	PSS13905.1//UPF0481 protein`[Actinidia chinensis var. chinensis]	PF03140.18//DUF247`Plant protein of unknown function	-	tr|A0A2R6QS22|A0A2R6QS22_ACTCC//UPF0481 protein {ECO:0000313|EMBL:PSS13905.1} OS=Actinidia chinensis var. chinensis (Chinese soft-hair kiwi) ORFNames=CEY00_Acc14518 {ECO:0000313|EMBL:PSS13905.1} PE=4
Ach28g10860DH	A	C	3726.17103469407	212.229883734136	1969.2004592141	4.13340800149878	0.143899176216058	28.7243340107288	1.89548609194948e-181	4.06202669504774e-179	Up	-	GO:0006952//defense response`biological_process`Reactions, triggered in response to the presence of a foreign body or the occurrence of an injury, which result in restriction of damage to the organism attacked or prevention/recovery from the infection caused by the attack. [GOC:go_curators]	-	-	-	GFZ19544.1//hypothetical protein Acr_28g0002490`[Actinidia rufa];PSR86051.1//hypothetical protein CEY00_Acc31680`[Actinidia chinensis var. chinensis]	PF00168.33//C2`C2 domain	-	tr|A0A7J0H9Y7|A0A7J0H9Y7_9ERIC//C2 domain-containing protein {ECO:0000259|PROSITE:PS50004} OS=Actinidia rufa ORFNames=Acr_28g0002490 {ECO:0000313|EMBL:GFZ19544.1} PE=4;tr|A0A2R6P5X8|A0A2R6P5X8_ACTCC//C2 domain-containing protein {ECO:0000259|PROSITE:PS50004} OS=Actinidia chinensis var. chinensis (Chinese soft-hair kiwi) ORFNames=CEY00_Acc31680 {ECO:0000313|EMBL:PSR86051.1} PE=4
Ach24g01900DH	A	C	7622.5864929789	435.926676896937	4029.25658493792	4.12797488869565	0.105598323454132	39.0912919227235	0	0	Up	-	GO:0009698//phenylpropanoid metabolic process`biological_process`The chemical reactions and pathways involving aromatic derivatives of trans-cinnamic acid. [GOC:jl];GO:0016207//4-coumarate-CoA ligase activity`molecular_function`Catalysis of the reaction: ATP + 4-coumarate + CoA = AMP + diphosphate + 4-coumaroyl-CoA. [EC:6.2.1.12]	K22133//AAE3`oxalate---CoA ligase [EC:6.2.1.8]	ko00630//Glyoxylate and dicarboxylate metabolism`Metabolism`Carbohydrate metabolism;ko01100//Metabolic pathways`Metabolism`Global and overview maps	-	PSR93449.1//Oxalate--CoA ligase`[Actinidia chinensis var. chinensis]	PF00501.31//AMP-binding`AMP-binding enzyme;PF13193.9//AMP-binding_C`AMP-binding enzyme C-terminal domain	-	tr|A0A2R6PM92|A0A2R6PM92_ACTCC//4-coumarate--CoA ligase {ECO:0000256|ARBA:ARBA00012959} EC=6.2.1.12 {ECO:0000256|ARBA:ARBA00012959} OS=Actinidia chinensis var. chinensis (Chinese soft-hair kiwi) ORFNames=CEY00_Acc28063 {ECO:0000313|EMBL:PSR93449.1} PE=3
Ach13g03980DH	A	C	220.630093168331	12.6005696232075	116.615331395769	4.12751493673967	0.288877220076286	14.2881288308219	2.59488287486888e-46	6.23644934674094e-45	Up	-	GO:0003700//DNA-binding transcription factor activity`molecular_function`A transcription regulator activity that modulates transcription of gene sets via selective and non-covalent binding to a specific double-stranded genomic DNA sequence (sometimes referred to as a motif) within a cis-regulatory region. Regulatory regions include promoters (proximal and distal) and enhancers. Genes are transcri…	K13424//WRKY33`WRKY transcription factor 33	ko04016//MAPK signaling pathway - plant`Environmental Information Processing`Signal transduction;ko04626//Plant-pathogen interaction`Organismal Systems`Environmental adaptation	-	PSS13694.1//WRKY transcription factor`[Actinidia chinensis var. chinensis]	PF03106.18//WRKY`WRKY DNA -binding domain	WRKY//http://planttfdb.gao-lab.org/family.php?fam=WRKY	tr|A0A2R6QRE0|A0A2R6QRE0_ACTCC//WRKY transcription factor {ECO:0000313|EMBL:PSS13694.1} OS=Actinidia chinensis var. chinensis (Chinese soft-hair kiwi) ORFNames=CEY00_Acc14303 {ECO:0000313|EMBL:PSS13694.1} PE=4
Ach09g00510DH	A	C	23767.6357366016	1364.39556354118	12566.0156500714	4.12261868428546	0.137322762481197	30.0213789017676	5.16262541911612e-198	1.44306603563033e-195	Up	-	GO:0016021//integral component of membrane`cellular_component`The component of a membrane consisting of the gene products and protein complexes having at least some part of their peptide sequence embedded in the hydrophobic region of the membrane. [GOC:dos, GOC:go_curators];GO:0006865//amino acid transport`biological_process`The directed movement of amino acids, organic acids containing one or mo…	K26385//LHT`lysine histidine transporter	-	-	PSS21789.1//Lysine histidine transporter-like`[Actinidia chinensis var. chinensis]	PF01490.21//Aa_trans`Transmembrane amino acid transporter protein	-	tr|A0A2R6R6Z7|A0A2R6R6Z7_ACTCC//Lysine histidine transporter-like {ECO:0000313|EMBL:PSS21789.1} OS=Actinidia chinensis var. chinensis (Chinese soft-hair kiwi) ORFNames=CEY00_Acc10840 {ECO:0000313|EMBL:PSS21789.1} PE=4
novel1454	A	C	44052.6308635374	2531.64995454507	23292.1404090413	4.1210347210036	0.120160809707071	34.2959965986405	9.00332791925177e-258	6.25755623706698e-255	Up	-	GO:0005506//iron ion binding`molecular_function`Binding to an iron (Fe) ion. [GOC:ai];GO:0016705//oxidoreductase activity, acting on paired donors, with incorporation or reduction of molecular oxygen`molecular_function`Catalysis of an oxidation-reduction (redox) reaction in which hydrogen or electrons are transferred from each of two donors, and molecular oxygen is reduced or incorporated into a …	K20667//CYP716A`beta-amyrin 28-monooxygenase [EC:1.14.14.126]	ko00999//Podophyllotoxin biosynthesis`Metabolism`Biosynthesis of other secondary metabolites;ko01100//Metabolic pathways`Metabolism`Global and overview maps;ko01110//Biosynthesis of secondary metabolites`Metabolism`Global and overview maps	-	GFY95667.1//cytochrome P450, family 716, subfamily A, polypeptide 1`[Actinidia rufa]	PF00067.25//p450`Cytochrome P450	-	tr|A0A7J0FCP1|A0A7J0FCP1_9ERIC//Cytochrome P450, family 716, subfamily A, polypeptide 1 {ECO:0000313|EMBL:GFY95667.1} OS=Actinidia rufa ORFNames=Acr_10g0010520 {ECO:0000313|EMBL:GFY95667.1} PE=3
Ach23g18680DH	A	C	22.6532489082277	1.29540487927412	11.9743268937509	4.11194338288967	0.884772150350322	4.64746023172357	3.36046852578982e-06	1.48407708413551e-05	Up	-	-	-	-	-	GFZ10200.1//senescence-associated gene 21`[Actinidia rufa]	PF03242.16//LEA_3`Late embryogenesis abundant protein	-	tr|A0A7J0GHA5|A0A7J0GHA5_9ERIC//Senescence-associated gene 21 {ECO:0000313|EMBL:GFZ10200.1} OS=Actinidia rufa ORFNames=Acr_21g0007990 {ECO:0000313|EMBL:GFZ10200.1} PE=4
Ach15g12150DH	A	C	20229.6664880129	1170.44355782926	10700.0550229211	4.11129865374394	0.131781178666947	31.1979198800043	1.13695634309552e-213	4.06082907208951e-211	Up	-	GO:0005506//iron ion binding`molecular_function`Binding to an iron (Fe) ion. [GOC:ai];GO:0016705//oxidoreductase activity, acting on paired donors, with incorporation or reduction of molecular oxygen`molecular_function`Catalysis of an oxidation-reduction (redox) reaction in which hydrogen or electrons are transferred from each of two donors, and molecular oxygen is reduced or incorporated into a …	K24544//CYP714C`cytochrome P450 family 714 subfamily C	-	-	PSS09570.1//Cytochrome P450 714C2 like`[Actinidia chinensis var. chinensis]	PF00067.25//p450`Cytochrome P450	-	tr|A0A2R6QJJ2|A0A2R6QJJ2_ACTCC//Cytochrome P450 714C2 like {ECO:0000313|EMBL:PSS09570.1} OS=Actinidia chinensis var. chinensis (Chinese soft-hair kiwi) ORFNames=CEY00_Acc16592 {ECO:0000313|EMBL:PSS09570.1} PE=3
Ach23g09850DH	A	C	2871.48389468518	166.07563691919	1518.77976580219	4.11123594650537	0.14221433509726	28.9087309214905	9.27355993325252e-184	2.07372928037845e-181	Up	-	GO:0016021//integral component of membrane`cellular_component`The component of a membrane consisting of the gene products and protein complexes having at least some part of their peptide sequence embedded in the hydrophobic region of the membrane. [GOC:dos, GOC:go_curators]	K08506//SYP7`syntaxin of plants SYP7	ko04130//SNARE interactions in vesicular transport`Genetic Information Processing`Folding, sorting and degradation	-	PSR95459.1//F-box protein`[Actinidia chinensis var. chinensis]	-	-	tr|A0A2R6PR09|A0A2R6PR09_ACTCC//F-box protein {ECO:0000313|EMBL:PSR95459.1} OS=Actinidia chinensis var. chinensis (Chinese soft-hair kiwi) ORFNames=CEY00_Acc26216 {ECO:0000313|EMBL:PSR95459.1} PE=4
Ach22g09010DH	A	C	793.155273626705	45.9457734177954	419.55052352225	4.10857256601208	0.172886659745256	23.7645436152561	7.77272671867009e-125	7.45833732452687e-123	Up	-	GO:0016021//integral component of membrane`cellular_component`The component of a membrane consisting of the gene products and protein complexes having at least some part of their peptide sequence embedded in the hydrophobic region of the membrane. [GOC:dos, GOC:go_curators];GO:0015276//ligand-gated ion channel activity`molecular_function`Enables the transmembrane transfer of an ion by a channel t…	K05387//GRIP`glutamate receptor, ionotropic, plant	-	-	PSR98616.1//Glutamate receptor 2.7 like`[Actinidia chinensis var. chinensis]	PF13458.9//Peripla_BP_6`Periplasmic binding protein;PF01094.31//ANF_receptor`Receptor family ligand binding region;PF10613.12//Lig_chan-Glu_bd`Ligated ion channel L-glutamate- and glycine-binding site;PF00497.23//SBP_bac_3`Bacterial extracellular solute-binding proteins, family 3;PF00060.29//Lig_chan`Ligand-gated ion channel	-	tr|A0A2R6PXY3|A0A2R6PXY3_ACTCC//Glutamate receptor {ECO:0000256|PIRNR:PIRNR037090} OS=Actinidia chinensis var. chinensis (Chinese soft-hair kiwi) ORFNames=CEY00_Acc25135 {ECO:0000313|EMBL:PSR98616.1} PE=3
Ach21g04580DH	A	C	797.329045042748	46.247925100085	421.788485071417	4.10716984187965	0.180264842536601	22.7840869250238	6.59430449424515e-115	5.45270528533788e-113	Up	-	GO:0016021//integral component of membrane`cellular_component`The component of a membrane consisting of the gene products and protein complexes having at least some part of their peptide sequence embedded in the hydrophobic region of the membrane. [GOC:dos, GOC:go_curators];GO:0006865//amino acid transport`biological_process`The directed movement of amino acids, organic acids containing one or mo…	K14207//SLC38A2, SNAT2`solute carrier family 38 (sodium-coupled neutral amino acid transporter), member 2	-	-	PSR99941.1//Sodium-coupled neutral amino acid transporter like`[Actinidia chinensis var. chinensis];GFY85979.1//hypothetical protein Acr_04g0007170`[Actinidia rufa]	PF01490.21//Aa_trans`Transmembrane amino acid transporter protein;PF03222.16//Trp_Tyr_perm`Tryptophan/tyrosine permease family	-	tr|A0A2R6Q0N1|A0A2R6Q0N1_ACTCC//Sodium-coupled neutral amino acid transporter like {ECO:0000313|EMBL:PSR99941.1} OS=Actinidia chinensis var. chinensis (Chinese soft-hair kiwi) ORFNames=CEY00_Acc23841 {ECO:0000313|EMBL:PSR99941.1} PE=4;tr|A0A7J0EJ76|A0A7J0EJ76_9ERIC//Uncharacterized protein {ECO:0000313|EMBL:GFY85979.1} OS=Actinidia rufa ORFNames=Acr_04g0007170 {ECO:0000313|EMBL:GFY85979.1} PE=4
Ach11g09430DH	A	C	31.6769451809991	1.85095329756949	16.7639492392843	4.10395053184654	0.712148116436558	5.76277664312568	8.27412635026093e-09	4.70434298526e-08	Up	-	-	-	-	-	PSS18042.1//2,3-bisphosphoglycerate-dependent phosphoglycerate mutase`[Actinidia chinensis var. chinensis]	-	-	tr|A0A2R6R094|A0A2R6R094_ACTCC//2,3-bisphosphoglycerate-dependent phosphoglycerate mutase {ECO:0000313|EMBL:PSS18042.1} OS=Actinidia chinensis var. chinensis (Chinese soft-hair kiwi) ORFNames=CEY00_Acc12747 {ECO:0000313|EMBL:PSS18042.1} PE=4
Ach17g01560DH	A	C	112.841170702125	6.56033835953249	59.7007545308287	4.1010861398909	0.389206810356775	10.5370359170528	5.83077255071305e-26	7.86282888904755e-25	Up	-	GO:0016021//integral component of membrane`cellular_component`The component of a membrane consisting of the gene products and protein complexes having at least some part of their peptide sequence embedded in the hydrophobic region of the membrane. [GOC:dos, GOC:go_curators]	K19038//ATL41`E3 ubiquitin-protein ligase ATL41 [EC:2.3.2.27]	-	-	PSS05662.1//RING-H2 finger protein`[Actinidia chinensis var. chinensis]	PF12678.10//zf-rbx1`RING-H2 zinc finger domain;PF13920.9//zf-C3HC4_3`Zinc finger, C3HC4 type (RING finger);PF17123.8//zf-RING_11`RING-like zinc finger;PF13923.9//zf-C3HC4_2`Zinc finger, C3HC4 type (RING finger);PF13639.9//zf-RING_2`Ring finger domain;PF14634.9//zf-RING_5`zinc-RING finger domain;PF13445.9//zf-RING_UBOX`RING-type zinc-finger;PF00097.28//zf-C3HC4`Zinc finger, C3HC4 type (RING finger…	-	tr|A0A2R6QC04|A0A2R6QC04_ACTCC//RING-H2 finger protein {ECO:0000313|EMBL:PSS05662.1} OS=Actinidia chinensis var. chinensis (Chinese soft-hair kiwi) ORFNames=CEY00_Acc18931 {ECO:0000313|EMBL:PSS05662.1} PE=4
novel2851	A	C	252.193227694443	14.7221235689244	133.457675631684	4.09806372208822	0.29286456953476	13.9930334645749	1.71919622678043e-44	3.95799911977489e-43	Up	-	-	-	-	-	PSS06172.1//Chitin-inducible gibberellin-responsive protein`[Actinidia chinensis var. chinensis]	-	-	tr|A0A2R6QDF0|A0A2R6QDF0_ACTCC//Chitin-inducible gibberellin-responsive protein {ECO:0000313|EMBL:PSS06172.1} OS=Actinidia chinensis var. chinensis (Chinese soft-hair kiwi) ORFNames=CEY00_Acc19445 {ECO:0000313|EMBL:PSS06172.1} PE=3
Ach18g06720DH	A	C	6695.27964730069	391.085160725568	3543.18240401313	4.09747595755838	0.111532925218198	36.7378148608787	1.81983264976298e-295	2.33994082106524e-292	Up	-	GO:0016021//integral component of membrane`cellular_component`The component of a membrane consisting of the gene products and protein complexes having at least some part of their peptide sequence embedded in the hydrophobic region of the membrane. [GOC:dos, GOC:go_curators];GO:0016887//ATP hydrolysis activity`molecular_function`Catalysis of the reaction: ATP + H2O = ADP + H+ Pi. ATP hydrolysis is…	K08900//BCS1`mitochondrial chaperone BCS1	-	-	PSS04482.1//AAA-ATPase`[Actinidia chinensis var. chinensis]	PF14363.9//AAA_assoc`Domain associated at C-terminal with AAA;PF00004.32//AAA`ATPase family associated with various cellular activities (AAA)	-	tr|A0A2R6Q997|A0A2R6Q997_ACTCC//AAA-ATPase {ECO:0000313|EMBL:PSS04482.1} OS=Actinidia chinensis var. chinensis (Chinese soft-hair kiwi) ORFNames=CEY00_Acc20336 {ECO:0000313|EMBL:PSS04482.1} PE=3
Ach03g05880DH	A	C	13.4836706971231	0.787850953863653	7.13576082549335	4.09285973584489	1.08412761547833	3.77525641576715	0.000159843154106237	0.00056116206113093	Up	-	GO:0016021//integral component of membrane`cellular_component`The component of a membrane consisting of the gene products and protein complexes having at least some part of their peptide sequence embedded in the hydrophobic region of the membrane. [GOC:dos, GOC:go_curators]	K04984//TRPA1, ANKTM1`transient receptor potential cation channel subfamily A member 1	-	-	PSS33518.1//Ankyrin repeat-containing protein`[Actinidia chinensis var. chinensis]	PF12796.10//Ank_2`Ankyrin repeats (3 copies);PF13962.9//PGG`Domain of unknown function	-	tr|A0A2R6RU07|A0A2R6RU07_ACTCC//Ankyrin repeat-containing protein {ECO:0000313|EMBL:PSS33518.1} OS=Actinidia chinensis var. chinensis (Chinese soft-hair kiwi) ORFNames=CEY00_Acc03905 {ECO:0000313|EMBL:PSS33518.1} PE=4
Ach16g08210DH	A	C	2015.92682921495	118.155788425712	1067.04130882033	4.09247762381359	0.138760664698565	29.4930673091242	3.53300993310462e-191	8.9073415136979e-189	Up	-	GO:0008194//UDP-glycosyltransferase activity`molecular_function`Catalysis of the transfer of a glycosyl group from a UDP-sugar to a small hydrophobic molecule. [InterPro:IPR004224, PMID:11846783]	K23260//TOGT1`scopoletin glucosyltransferase [EC:2.4.1.128]	ko00999//Podophyllotoxin biosynthesis`Metabolism`Biosynthesis of other secondary metabolites;ko01110//Biosynthesis of secondary metabolites`Metabolism`Global and overview maps	-	GFY85690.1//UDP-glycosyltransferase 73B4`[Actinidia rufa]	-	-	tr|A0A7J0EH38|A0A7J0EH38_9ERIC//UDP-glycosyltransferase 73B4 {ECO:0000313|EMBL:GFY85690.1} OS=Actinidia rufa ORFNames=Acr_04g0004280 {ECO:0000313|EMBL:GFY85690.1} PE=4
Ach06g08310DH	A	C	142.994303700406	8.3956379921918	75.6949708462988	4.08680555289678	0.345206635500638	11.8387224711654	2.46174165132843e-32	4.05029739638912e-31	Up	-	GO:0006995//cellular response to nitrogen starvation`biological_process`Any process that results in a change in state or activity of a cell (in terms of movement, secretion, enzyme production, gene expression, etc.) as a result of deprivation of nitrogen. [GOC:jl];GO:0006970//response to osmotic stress`biological_process`Any process that results in a change in state or activity of a cell or an or…	-	-	-	PSS02991.1//F-box protein`[Actinidia chinensis var. chinensis]	-	-	tr|A0A2R6Q6V2|A0A2R6Q6V2_ACTCC//F-box protein {ECO:0000313|EMBL:PSS02991.1} OS=Actinidia chinensis var. chinensis (Chinese soft-hair kiwi) ORFNames=CEY00_Acc21373 {ECO:0000313|EMBL:PSS02991.1} PE=4
novel1065	A	C	13.3189794697369	0.787334204786466	7.05315683726169	4.0794442601986	1.0615705716245	3.84283849726156	0.000121619504391518	0.000435412386876275	Up	-	-	-	-	-	-	-	-	-
Ach13g03510DH	A	C	5993.10855494437	354.622868428082	3173.86571168623	4.0788093420902	0.141045144153669	28.9184669671885	6.99592113633428e-184	1.57813252580677e-181	Up	-	GO:0016747//acyltransferase activity, transferring groups other than amino-acyl groups`molecular_function`Catalysis of the transfer of an acyl group, other than amino-acyl, from one compound (donor) to another (acceptor). [GOC:jl];GO:0009723//response to ethylene`biological_process`Any process that results in a change in state or activity of a cell or an organism (in terms of movement, secretion,…	K13065//E2.3.1.133, HCT`shikimate O-hydroxycinnamoyltransferase [EC:2.3.1.133]	ko00940//Phenylpropanoid biosynthesis`Metabolism`Biosynthesis of other secondary metabolites;ko00941//Flavonoid biosynthesis`Metabolism`Biosynthesis of other secondary metabolites;ko00945//Stilbenoid, diarylheptanoid and gingerol biosynthesis`Metabolism`Biosynthesis of other secondary metabolites;ko01100//Metabolic pathways`Metabolism`Global and overview maps;ko01110//Biosynthesis of secondary me…	-	PSS13644.1//Vinorine synthase`[Actinidia chinensis var. chinensis]	PF02458.18//Transferase`Transferase family	-	tr|A0A2R6QR95|A0A2R6QR95_ACTCC//Vinorine synthase {ECO:0000313|EMBL:PSS13649.1} OS=Actinidia chinensis var. chinensis (Chinese soft-hair kiwi) {ECO:0000313|EMBL:PSS13649.1} PE=4
Ach03g20020DH	A	C	26.6477572681307	1.57013952003912	14.1089483940849	4.07583187420928	0.77898373642257	5.23224257919332	1.67465778650648e-07	8.51185275882943e-07	Up	-	GO:0016021//integral component of membrane`cellular_component`The component of a membrane consisting of the gene products and protein complexes having at least some part of their peptide sequence embedded in the hydrophobic region of the membrane. [GOC:dos, GOC:go_curators];GO:1990961//xenobiotic detoxification by transmembrane export across the plasma membrane`biological_process`A process that r…	K03327//TC.MATE, SLC47A, norM, mdtK, dinF`multidrug resistance protein, MATE family	-	-	PSS34335.1//Protein DETOXIFICATION like`[Actinidia chinensis var. chinensis]	PF01554.21//MatE`MatE	-	tr|A0A2R6RWG5|A0A2R6RWG5_ACTCC//Protein DETOXIFICATION {ECO:0000256|RuleBase:RU004914} Multidrug and toxic compound extrusion protein {ECO:0000256|RuleBase:RU004914} OS=Actinidia chinensis var. chinensis (Chinese soft-hair kiwi) ORFNames=CEY00_Acc01434 {ECO:0000313|EMBL:PSS34335.1} PE=3
Ach02g10950DH	A	C	853.204271999061	50.6027569495006	451.903514474281	4.07376648681865	0.179019461332806	22.7559979037436	1.25161950445438e-114	1.02832738583223e-112	Up	-	GO:0003700//DNA-binding transcription factor activity`molecular_function`A transcription regulator activity that modulates transcription of gene sets via selective and non-covalent binding to a specific double-stranded genomic DNA sequence (sometimes referred to as a motif) within a cis-regulatory region. Regulatory regions include promoters (proximal and distal) and enhancers. Genes are transcri…	K09286//EREBP`EREBP-like factor	-	-	ADJ67432.1//ethylene response factor 3`[Actinidia deliciosa]	PF00847.23//AP2`AP2 domain	ERF//http://planttfdb.gao-lab.org/family.php?fam=ERF;AP2//http://planttfdb.gao-lab.org/family.php?fam=AP2;RAV//http://planttfdb.gao-lab.org/family.php?fam=RAV	tr|D8VD30|D8VD30_ACTDE//Ethylene response factor 3 {ECO:0000313|EMBL:ADJ67432.1} OS=Actinidia deliciosa (Kiwi) Name=ERF3 {ECO:0000313|EMBL:ADJ67432.1} PE=2
novel4541	A	C	243.06977012944	14.4459605330888	128.757865331265	4.07047125227222	0.289349950241895	14.0676410998838	6.00388509438037e-45	1.39978158737158e-43	Up	-	-	-	-	-	-	-	-	-
Ach24g01780DH	A	C	578.576516669319	34.4437474607316	306.510132065025	4.06972282319304	0.213295004043317	19.080253855203	3.684649486566e-81	1.76780683202484e-79	Up	-	GO:0003700//DNA-binding transcription factor activity`molecular_function`A transcription regulator activity that modulates transcription of gene sets via selective and non-covalent binding to a specific double-stranded genomic DNA sequence (sometimes referred to as a motif) within a cis-regulatory region. Regulatory regions include promoters (proximal and distal) and enhancers. Genes are transcri…	K14517//ERF2`ethylene-responsive transcription factor 2	ko04075//Plant hormone signal transduction`Environmental Information Processing`Signal transduction	-	PSR93463.1//Ethylene-responsive transcription factor`[Actinidia chinensis var. chinensis]	PF00847.23//AP2`AP2 domain	ERF//http://planttfdb.gao-lab.org/family.php?fam=ERF;AP2//http://planttfdb.gao-lab.org/family.php?fam=AP2;RAV//http://planttfdb.gao-lab.org/family.php?fam=RAV	tr|A0A2R6PMB4|A0A2R6PMB4_ACTCC//Ethylene-responsive transcription factor {ECO:0000313|EMBL:PSR93463.1} OS=Actinidia chinensis var. chinensis (Chinese soft-hair kiwi) ORFNames=CEY00_Acc28077 {ECO:0000313|EMBL:PSR93463.1} PE=4
Ach25g05160DH	A	C	1124.46889608347	66.9214035818344	595.69514983265	4.06962990939983	0.142374640732835	28.5839520890273	1.06366036121197e-179	2.24205654499401e-177	Up	-	GO:0003700//DNA-binding transcription factor activity`molecular_function`A transcription regulator activity that modulates transcription of gene sets via selective and non-covalent binding to a specific double-stranded genomic DNA sequence (sometimes referred to as a motif) within a cis-regulatory region. Regulatory regions include promoters (proximal and distal) and enhancers. Genes are transcri…	K18834//WRKY1`WRKY transcription factor 1	ko04626//Plant-pathogen interaction`Organismal Systems`Environmental adaptation	-	PSR91441.1//WRKY transcription factor`[Actinidia chinensis var. chinensis]	PF03106.18//WRKY`WRKY DNA -binding domain	WRKY//http://planttfdb.gao-lab.org/family.php?fam=WRKY	tr|A0A2R6PHT7|A0A2R6PHT7_ACTCC//WRKY transcription factor {ECO:0000313|EMBL:PSR91441.1} OS=Actinidia chinensis var. chinensis (Chinese soft-hair kiwi) ORFNames=CEY00_Acc28785 {ECO:0000313|EMBL:PSR91441.1} PE=4
Ach07g02040DH	A	C	516.232078132159	30.7039376499297	273.468007891045	4.06943411966995	0.212207176169333	19.176703602251	5.79391677119783e-82	2.81125214505893e-80	Up	-	GO:0003878//ATP citrate synthase activity`molecular_function`Catalysis of the reaction: acetyl-CoA + ADP + H(+) + oxaloacetate + phosphate = ATP + citrate + CoA. [RHEA:21160];GO:0000166//nucleotide binding`molecular_function`Binding to a nucleotide, any compound consisting of a nucleoside that is esterified with (ortho)phosphate or an oligophosphate at any hydroxyl group on the ribose or deoxyrib…	K01648//ACLY`ATP citrate (pro-S)-lyase [EC:2.3.3.8]	ko00020//Citrate cycle (TCA cycle)`Metabolism`Carbohydrate metabolism;ko01100//Metabolic pathways`Metabolism`Global and overview maps;ko01110//Biosynthesis of secondary metabolites`Metabolism`Global and overview maps	-	PSS26877.1//ATP-citrate synthase alpha chain protein like`[Actinidia chinensis var. chinensis]	PF08442.13//ATP-grasp_2`ATP-grasp domain;PF16114.8//Citrate_bind`ATP citrate lyase citrate-binding	-	tr|A0A2R6REA0|A0A2R6REA0_ACTCC//ATP citrate synthase {ECO:0000256|ARBA:ARBA00012639} EC=2.3.3.8 {ECO:0000256|ARBA:ARBA00012639} OS=Actinidia chinensis var. chinensis (Chinese soft-hair kiwi) ORFNames=CEY00_Acc08173 {ECO:0000313|EMBL:PSS26877.1} PE=3
Ach15g04030DH	A	C	17.6358456030848	1.05197756832947	9.34391158570715	4.06541065267677	0.920402853721978	4.41699049088867	1.00084631417603e-05	4.15930249116853e-05	Up	-	-	K10357//MYO5`myosin V	ko04814//Motor proteins`Cellular Processes`Cell motility	-	PSS10111.1//Protein IQ-DOMAIN like`[Actinidia chinensis var. chinensis]	PF13178.9//DUF4005`Protein of unknown function (DUF4005)	-	tr|A0A2R6QL35|A0A2R6QL35_ACTCC//Protein IQ-DOMAIN like {ECO:0000313|EMBL:PSS10111.1} OS=Actinidia chinensis var. chinensis (Chinese soft-hair kiwi) ORFNames=CEY00_Acc17199 {ECO:0000313|EMBL:PSS10111.1} PE=3
Ach20g12500DH	A	C	4454.63600364392	266.977053991754	2360.80652881783	4.06001633755071	0.140232803337824	28.9519730114076	2.6502853305178e-184	6.0852444249639e-182	Up	-	GO:0046872//metal ion binding`molecular_function`Binding to a metal ion. [GOC:ai]	K23222//HARBI1`nuclease HARBI1 [EC:3.1.-.-]	-	-	PSS01994.1//Nuclease`[Actinidia chinensis var. chinensis]	PF13359.9//DDE_Tnp_4`DDE superfamily endonuclease	-	tr|A0A2R6Q542|A0A2R6Q542_ACTCC//Nuclease {ECO:0000313|EMBL:PSS01994.1} OS=Actinidia chinensis var. chinensis (Chinese soft-hair kiwi) ORFNames=CEY00_Acc23350 {ECO:0000313|EMBL:PSS01994.1} PE=3
Ach04g06550DH	A	C	1347.67146981986	80.7876503421608	714.229560081012	4.05983721575128	0.197643456570845	20.5412174336064	9.22217557160552e-94	5.37772034012262e-92	Up	-	-	-	-	-	PSS31731.1//Pathogen-related protein`[Actinidia chinensis var. chinensis];PSS31732.1//Pathogen-related protein`[Actinidia chinensis var. chinensis]	-	-	tr|A0A2R6RNY3|A0A2R6RNY3_ACTCC//Pathogen-related protein {ECO:0000313|EMBL:PSS31731.1} OS=Actinidia chinensis var. chinensis (Chinese soft-hair kiwi) ORFNames=CEY00_Acc05000 {ECO:0000313|EMBL:PSS31731.1} PE=4;tr|A0A2R6RNX6|A0A2R6RNX6_ACTCC//Pathogen-related protein {ECO:0000313|EMBL:PSS31732.1} OS=Actinidia chinensis var. chinensis (Chinese soft-hair kiwi) ORFNames=CEY00_Acc05001 {ECO:0000313|EMB…
Ach18g04680DH	A	C	223.162750933634	13.3520676086398	118.257409271137	4.05925434564468	0.287734516204085	14.1076378294689	3.40803557419525e-45	8.01106424369334e-44	Up	-	GO:0008374//O-acyltransferase activity`molecular_function`Catalysis of the transfer of an acyl group to an oxygen atom on the acceptor molecule. [GOC:ai];GO:0016021//integral component of membrane`cellular_component`The component of a membrane consisting of the gene products and protein complexes having at least some part of their peptide sequence embedded in the hydrophobic region of the membran…	K19294//algI`alginate O-acetyltransferase complex protein AlgI	ko00543//Exopolysaccharide biosynthesis`Metabolism`Glycan biosynthesis and metabolism	-	PSS04672.1//Acyl-CoA--sterol O-acyltransferase`[Actinidia chinensis var. chinensis]	PF13813.9//MBOAT_2`Membrane bound O-acyl transferase family	-	tr|A0A2R6Q9U0|A0A2R6Q9U0_ACTCC//Acyl-CoA--sterol O-acyltransferase {ECO:0000313|EMBL:PSS04672.1} OS=Actinidia chinensis var. chinensis (Chinese soft-hair kiwi) ORFNames=CEY00_Acc20528 {ECO:0000313|EMBL:PSS04672.1} PE=3
Ach29g05560DH	A	C	30.4949900791862	1.84539090988131	16.1701904945337	4.0542895995364	0.706740010688158	5.73660686847021	9.65921105122714e-09	5.45805913850488e-08	Up	-	GO:0004364//glutathione transferase activity`molecular_function`Catalysis of the reaction: R-X + glutathione = H-X + R-S-glutathione. R may be an aliphatic, aromatic or heterocyclic group; X may be a sulfate, nitrile or halide group. [EC:2.5.1.18];GO:0006749//glutathione metabolic process`biological_process`The chemical reactions and pathways involving glutathione, the tripeptide glutamylcysteiny…	K00799//GST, gst`glutathione S-transferase [EC:2.5.1.18]	ko00480//Glutathione metabolism`Metabolism`Metabolism of other amino acids;ko01100//Metabolic pathways`Metabolism`Global and overview maps	-	GFY87562.1//glutathione S-transferase family protein`[Actinidia rufa]	PF02798.23//GST_N`Glutathione S-transferase, N-terminal domain;PF13417.9//GST_N_3`Glutathione S-transferase, N-terminal domain;PF13409.9//GST_N_2`Glutathione S-transferase, N-terminal domain;PF13410.9//GST_C_2`Glutathione S-transferase, C-terminal domain	-	tr|A0A7J0EMM3|A0A7J0EMM3_9ERIC//Glutathione transferase {ECO:0000256|ARBA:ARBA00012452} EC=2.5.1.18 {ECO:0000256|ARBA:ARBA00012452} OS=Actinidia rufa ORFNames=Acr_05g0012010 {ECO:0000313|EMBL:GFY87562.1} PE=4
Ach20g04390DH	A	C	109.035187687221	6.56796774352942	57.801577715375	4.05258186225211	0.404186334062861	10.026518763056	1.16553699460005e-23	1.44936892423282e-22	Up	-	GO:0009611//response to wounding`biological_process`Any process that results in a change in state or activity of a cell or an organism (in terms of movement, secretion, enzyme production, gene expression, etc.) as a result of a stimulus indicating damage to the organism. [GOC:go_curators];GO:0004867//serine-type endopeptidase inhibitor activity`molecular_function`Binds to and stops, prevents or r…	-	-	-	PSS01397.1//Proteinase`[Actinidia chinensis var. chinensis]	PF00280.21//potato_inhibit`Potato inhibitor I family	-	tr|A0A7J0GDI9|A0A7J0GDI9_9ERIC//Uncharacterized protein {ECO:0000313|EMBL:GFZ08768.1} OS=Actinidia rufa {ECO:0000313|EMBL:GFZ08768.1} PE=3
Ach26g09750DH	A	C	1432.78939026073	86.3303896172137	759.55988993897	4.05169944132623	0.159011533143667	25.4805381799917	3.23981000710058e-143	3.89322215619619e-141	Up	-	GO:0005506//iron ion binding`molecular_function`Binding to an iron (Fe) ion. [GOC:ai];GO:0016705//oxidoreductase activity, acting on paired donors, with incorporation or reduction of molecular oxygen`molecular_function`Catalysis of an oxidation-reduction (redox) reaction in which hydrogen or electrons are transferred from each of two donors, and molecular oxygen is reduced or incorporated into a …	K20667//CYP716A`beta-amyrin 28-monooxygenase [EC:1.14.14.126]	ko00999//Podophyllotoxin biosynthesis`Metabolism`Biosynthesis of other secondary metabolites;ko01100//Metabolic pathways`Metabolism`Global and overview maps;ko01110//Biosynthesis of secondary metabolites`Metabolism`Global and overview maps	-	PSR89381.1//Beta-amyrin 28-oxidase`[Actinidia chinensis var. chinensis]	PF00067.25//p450`Cytochrome P450	-	tr|A0A2R6PDA8|A0A2R6PDA8_ACTCC//Beta-amyrin 28-oxidase {ECO:0000313|EMBL:PSR89381.1} OS=Actinidia chinensis var. chinensis (Chinese soft-hair kiwi) ORFNames=CEY00_Acc29580 {ECO:0000313|EMBL:PSR89381.1} PE=3
Ach15g07920DH	A	C	15606.8230333052	941.974936932195	8274.39898511872	4.05030298569701	0.338861180544775	11.9526910081157	6.28564230753116e-33	1.04962063363942e-31	Up	-	GO:0005737//cytoplasm`cellular_component`The contents of a cell excluding the plasma membrane and nucleus, but including other subcellular structures. [ISBN:0198547684];GO:0045548//phenylalanine ammonia-lyase activity`molecular_function`Catalysis of the reaction: L-phenylalanine = NH(4)(+) + trans-cinnamate. [RHEA:21384];GO:0009800//cinnamic acid biosynthetic process`biological_process`The chemic…	K13064//PTAL`phenylalanine/tyrosine ammonia-lyase [EC:4.3.1.25]	ko00360//Phenylalanine metabolism`Metabolism`Amino acid metabolism;ko00940//Phenylpropanoid biosynthesis`Metabolism`Biosynthesis of other secondary metabolites;ko01100//Metabolic pathways`Metabolism`Global and overview maps;ko01110//Biosynthesis of secondary metabolites`Metabolism`Global and overview maps	-	PSS23706.1//Phenylalanine ammonia-lyase`[Actinidia chinensis var. chinensis]	PF00221.22//Lyase_aromatic`Aromatic amino acid lyase	-	tr|A0A2R6R839|A0A2R6R839_ACTCC//Phenylalanine ammonia-lyase {ECO:0000256|ARBA:ARBA00012139, ECO:0000256|RuleBase:RU003955} EC=4.3.1.24 {ECO:0000256|ARBA:ARBA00012139, ECO:0000256|RuleBase:RU003955} OS=Actinidia chinensis var. chinensis (Chinese soft-hair kiwi) ORFNames=CEY00_Acc08530 {ECO:0000313|EMBL:PSS23706.1} PE=3
novel1058	A	C	2613.11569464885	157.751520173112	1385.43360741098	4.04954060684566	0.115305789684979	35.1200110411558	3.33681175562387e-270	2.86031503692078e-267	Up	-	GO:0008194//UDP-glycosyltransferase activity`molecular_function`Catalysis of the transfer of a glycosyl group from a UDP-sugar to a small hydrophobic molecule. [InterPro:IPR004224, PMID:11846783]	K13496//UGT73C`UDP-glucosyltransferase 73C [EC:2.4.1.-]	ko00908//Zeatin biosynthesis`Metabolism`Metabolism of terpenoids and polyketides;ko01110//Biosynthesis of secondary metabolites`Metabolism`Global and overview maps	-	GFY93296.1//UDP-glucosyl transferase 73C2`[Actinidia rufa]	-	-	tr|A0A7J0F4F3|A0A7J0F4F3_9ERIC//Glycosyltransferase {ECO:0000256|RuleBase:RU362057} EC=2.4.1.- {ECO:0000256|RuleBase:RU362057} OS=Actinidia rufa ORFNames=Acr_08g0016920 {ECO:0000313|EMBL:GFY93296.1} PE=3
Ach03g20880DH	A	C	177.996587760853	10.7697988800819	94.3831933204675	4.04639330520205	0.302219215544618	13.3889345782008	7.01802374236689e-41	1.46134006930127e-39	Up	-	GO:0006952//defense response`biological_process`Reactions, triggered in response to the presence of a foreign body or the occurrence of an injury, which result in restriction of damage to the organism attacked or prevention/recovery from the infection caused by the attack. [GOC:go_curators];GO:0012501//programmed cell death`biological_process`A process which begins when a cell receives an interna…	K07818//PRF1`perforin 1	-	-	PSS04866.1//MACPF domain-containing protein`[Actinidia chinensis var. chinensis];GFS42386.1//MAC/Perforin domain-containing protein`[Actinidia rufa]	-	-	tr|A0A2R6QAD8|A0A2R6QAD8_ACTCC//MACPF domain-containing protein {ECO:0000313|EMBL:PSS04866.1} OS=Actinidia chinensis var. chinensis (Chinese soft-hair kiwi) ORFNames=CEY00_Acc20725 {ECO:0000313|EMBL:PSS04866.1} PE=4;tr|A0A7J0DU57|A0A7J0DU57_9ERIC//MAC/Perforin domain-containing protein {ECO:0000313|EMBL:GFS42386.1} OS=Actinidia rufa ORFNames=Acr_00g0079540 {ECO:0000313|EMBL:GFS42386.1} PE=4
Ach27g09520DH	A	C	7234.94181205078	438.202851905625	3836.5723319782	4.04495812774977	0.148063799196247	27.3190215954712	2.52130034231064e-164	4.18308126470067e-162	Up	-	GO:0046423//allene-oxide cyclase activity`molecular_function`Catalysis of the reaction: (9Z,13S,15Z)-12,13-epoxyoctadeca-9,11,15-trienoate = (15Z)-12-oxophyto-10,15-dienoate. [EC:5.3.99.6, RHEA:22592];GO:0009695//jasmonic acid biosynthetic process`biological_process`The chemical reactions and pathways resulting in the formation of jasmonic acid, a fatty acid derivative. [ISBN:0387969845];GO:00095…	K10525//AOC`allene oxide cyclase [EC:5.3.99.6]	ko00592//alpha-Linolenic acid metabolism`Metabolism`Lipid metabolism;ko01100//Metabolic pathways`Metabolism`Global and overview maps;ko01110//Biosynthesis of secondary metabolites`Metabolism`Global and overview maps	-	PSR88248.1//Allene oxide cyclase`[Actinidia chinensis var. chinensis]	PF06351.14//Allene_ox_cyc`Allene oxide cyclase	-	tr|A0A2R6PB53|A0A2R6PB53_ACTCC//Allene-oxide cyclase {ECO:0000256|ARBA:ARBA00012209} EC=5.3.99.6 {ECO:0000256|ARBA:ARBA00012209} OS=Actinidia chinensis var. chinensis (Chinese soft-hair kiwi) ORFNames=CEY00_Acc31277 {ECO:0000313|EMBL:PSR88248.1} PE=3
Ach21g05190DH	A	C	493.622490415397	29.8918920011655	261.757191208281	4.04374409894308	0.213699977040206	18.9225294029034	7.43969434634696e-80	3.47221741943119e-78	Up	-	GO:0016021//integral component of membrane`cellular_component`The component of a membrane consisting of the gene products and protein complexes having at least some part of their peptide sequence embedded in the hydrophobic region of the membrane. [GOC:dos, GOC:go_curators];GO:0055085//transmembrane transport`biological_process`The process in which a solute is transported across a lipid bilayer, …	K15104//SLC25A11, OGC`solute carrier family 25 (mitochondrial oxoglutarate transporter), member 11	-	-	PSR99829.1//Mitochondrial uncoupling protein`[Actinidia chinensis var. chinensis]	PF00153.30//Mito_carr`Mitochondrial carrier protein	-	tr|A0A2R6Q084|A0A2R6Q084_ACTCC//Mitochondrial uncoupling protein {ECO:0000313|EMBL:PSR99829.1} OS=Actinidia chinensis var. chinensis (Chinese soft-hair kiwi) ORFNames=CEY00_Acc23892 {ECO:0000313|EMBL:PSR99829.1} PE=3
novel8	A	C	95.3539806847029	5.77054226152096	50.5622614731119	4.04247242213954	0.421826029161231	9.58326926903417	9.40207073200463e-22	1.08083885089062e-20	Up	-	GO:0004674//protein serine/threonine kinase activity`molecular_function`Catalysis of the reactions: ATP + protein serine = ADP + protein serine phosphate, and ATP + protein threonine = ADP + protein threonine phosphate. [GOC:bf, PMID:2956925];GO:0016021//integral component of membrane`cellular_component`The component of a membrane consisting of the gene products and protein complexes having at le…	K13430//PBS1`serine/threonine-protein kinase PBS1 [EC:2.7.11.1]	ko04626//Plant-pathogen interaction`Organismal Systems`Environmental adaptation	-	PSS36610.1//Legume lectin, beta chain, Mn/Ca-binding site protein`[Actinidia chinensis var. chinensis]	PF00139.22//Lectin_legB`Legume lectin domain	-	tr|A0A2R6S2U7|A0A2R6S2U7_ACTCC//Legume lectin, beta chain, Mn/Ca-binding site protein {ECO:0000313|EMBL:PSS36610.1} OS=Actinidia chinensis var. chinensis (Chinese soft-hair kiwi) ORFNames=CEY00_Acc01128 {ECO:0000313|EMBL:PSS36610.1} PE=3
Ach06g13660DH	A	C	840.611663671499	51.1314050753485	445.871534373424	4.03739854486139	0.182582761237321	22.1127039458757	2.38541652607693e-108	1.76274055702857e-106	Up	-	GO:0016787//hydrolase activity`molecular_function`Catalysis of the hydrolysis of various bonds, e.g. C-O, C-N, C-C, phosphoric anhydride bonds, etc. Hydrolase is the systematic name for any enzyme of EC class 3. [ISBN:0198506732]	K01066//aes`acetyl esterase [EC:3.1.1.-]	-	-	PSS28787.1//Carboxylesterase`[Actinidia chinensis var. chinensis]	PF07859.16//Abhydrolase_3`alpha/beta hydrolase fold	-	tr|A0A2R6RFK4|A0A2R6RFK4_ACTCC//Carboxylesterase {ECO:0000313|EMBL:PSS28787.1} OS=Actinidia chinensis var. chinensis (Chinese soft-hair kiwi) ORFNames=CEY00_Acc03331 {ECO:0000313|EMBL:PSS28787.1} PE=4
Ach18g13580DH	A	C	34.4309031668545	2.10550538389051	18.2682042753725	4.03493860390282	0.662293932044315	6.09236837101632	1.11252313357944e-09	6.75711972204272e-09	Up	-	GO:0003700//DNA-binding transcription factor activity`molecular_function`A transcription regulator activity that modulates transcription of gene sets via selective and non-covalent binding to a specific double-stranded genomic DNA sequence (sometimes referred to as a motif) within a cis-regulatory region. Regulatory regions include promoters (proximal and distal) and enhancers. Genes are transcri…	K13434//PTI6`pathogenesis-related genes transcriptional activator PTI6	ko04626//Plant-pathogen interaction`Organismal Systems`Environmental adaptation	-	PSS03969.1//Ethylene-responsive transcription factor`[Actinidia chinensis var. chinensis]	PF00847.23//AP2`AP2 domain	AP2//http://planttfdb.gao-lab.org/family.php?fam=AP2;ERF//http://planttfdb.gao-lab.org/family.php?fam=ERF;RAV//http://planttfdb.gao-lab.org/family.php?fam=RAV	tr|A0A2R6Q7T2|A0A2R6Q7T2_ACTCC//Ethylene-responsive transcription factor {ECO:0000313|EMBL:PSS03969.1} OS=Actinidia chinensis var. chinensis (Chinese soft-hair kiwi) ORFNames=CEY00_Acc19804 {ECO:0000313|EMBL:PSS03969.1} PE=4
Ach27g00750DH	A	C	51.7221180417045	3.14985356822305	27.4359858049638	4.03380714877637	0.569212515291434	7.08664521670097	1.37402028886221e-12	1.0156454656045e-11	Up	-	GO:0005509//calcium ion binding`molecular_function`Binding to a calcium ion (Ca2+). [GOC:ai]	K13448//CML`calcium-binding protein CML	ko04626//Plant-pathogen interaction`Organismal Systems`Environmental adaptation	-	PSR87494.1//Calcium-binding protein`[Actinidia chinensis var. chinensis];PSR87493.1//Calcium-binding protein`[Actinidia chinensis var. chinensis]	PF13499.9//EF-hand_7`EF-hand domain pair;PF00036.35//EF-hand_1`EF hand;PF13405.9//EF-hand_6`EF-hand domain;PF13202.9//EF-hand_5`EF hand;PF13833.9//EF-hand_8`EF-hand domain pair	-	tr|A0A2R6P903|A0A2R6P903_ACTCC//Calcium-binding protein {ECO:0000313|EMBL:PSR87494.1} OS=Actinidia chinensis var. chinensis (Chinese soft-hair kiwi) ORFNames=CEY00_Acc30542 {ECO:0000313|EMBL:PSR87494.1} PE=4;tr|A0A2R6P910|A0A2R6P910_ACTCC//Calcium-binding protein {ECO:0000313|EMBL:PSR87493.1} OS=Actinidia chinensis var. chinensis (Chinese soft-hair kiwi) ORFNames=CEY00_Acc30541 {ECO:0000313|EMBL:…
Ach03g13530DH	A	C	5845.37332405214	360.254716553881	3102.81402030301	4.01996763313146	0.121740669379045	33.0207452746552	4.09262097740426e-239	2.14787430724343e-236	Up	-	GO:0016021//integral component of membrane`cellular_component`The component of a membrane consisting of the gene products and protein complexes having at least some part of their peptide sequence embedded in the hydrophobic region of the membrane. [GOC:dos, GOC:go_curators];GO:0016887//ATP hydrolysis activity`molecular_function`Catalysis of the reaction: ATP + H2O = ADP + H+ Pi. ATP hydrolysis is…	K08900//BCS1`mitochondrial chaperone BCS1	-	-	PSS32972.1//AAA-ATPase`[Actinidia chinensis var. chinensis]	PF14363.9//AAA_assoc`Domain associated at C-terminal with AAA;PF00004.32//AAA`ATPase family associated with various cellular activities (AAA)	-	tr|A0A2R6RSF8|A0A2R6RSF8_ACTCC//AAA-ATPase {ECO:0000313|EMBL:PSS32972.1} OS=Actinidia chinensis var. chinensis (Chinese soft-hair kiwi) ORFNames=CEY00_Acc03267 {ECO:0000313|EMBL:PSS32972.1} PE=3
Ach07g01460DH	A	C	34.2194986248125	2.10900077526994	18.1642497000412	4.01939534821242	0.687164683220252	5.84924610702688	4.93805999866873e-09	2.85813979126188e-08	Up	-	GO:0004725//protein tyrosine phosphatase activity`molecular_function`Catalysis of the reaction: protein tyrosine phosphate + H2O = protein tyrosine + phosphate. [EC:3.1.3.48];GO:0016301//kinase activity`molecular_function`Catalysis of the transfer of a phosphate group, usually from ATP, to a substrate molecule. [ISBN:0198506732];GO:0008138//protein tyrosine/serine/threonine phosphatase activity`m…	K21278//DUSP1`dual specificity protein phosphatase 1 [EC:3.1.3.16 3.1.3.48]	-	-	GFY88208.1//mitogen-activated protein kinase phosphatase 1`[Actinidia rufa]	PF00782.23//DSPc`Dual specificity phosphatase, catalytic domain	-	tr|A0A7J0EP00|A0A7J0EP00_9ERIC//Mitogen-activated protein kinase phosphatase 1 {ECO:0000313|EMBL:GFY88208.1} OS=Actinidia rufa ORFNames=Acr_06g0001480 {ECO:0000313|EMBL:GFY88208.1} PE=4
Ach03g09360DH	A	C	852.260001437839	52.6092133980174	452.434607417928	4.0183688772234	0.179373638345959	22.4022265159898	3.74392460979587e-111	2.91753834137911e-109	Up	-	GO:0016021//integral component of membrane`cellular_component`The component of a membrane consisting of the gene products and protein complexes having at least some part of their peptide sequence embedded in the hydrophobic region of the membrane. [GOC:dos, GOC:go_curators];GO:0016717//oxidoreductase activity, acting on paired donors, with oxidation of a pair of donors resulting in the reduction …	K10257//FAD3, FAD7, FAD8, desB`acyl-lipid omega-3 desaturase [EC:1.14.19.25 1.14.19.35 1.14.19.36]	-	-	PSS33314.1//Omega-3 fatty acid desaturase`[Actinidia chinensis var. chinensis]	PF11960.11//DUF3474`Domain of unknown function (DUF3474);PF00487.27//FA_desaturase`Fatty acid desaturase	-	tr|A0A2R6RTG0|A0A2R6RTG0_ACTCC//Omega-3 fatty acid desaturase {ECO:0000313|EMBL:PSS33314.1} OS=Actinidia chinensis var. chinensis (Chinese soft-hair kiwi) ORFNames=CEY00_Acc03702 {ECO:0000313|EMBL:PSS33314.1} PE=4
Ach23g04120DH	A	C	751.693492537913	46.4346950359934	399.064093786953	4.01543942921525	0.178420946802962	22.5054260789775	3.672660828187e-112	2.91500450177954e-110	Up	-	GO:0004842//ubiquitin-protein transferase activity`molecular_function`Catalysis of the transfer of ubiquitin from one protein to another via the reaction X-Ub + Y --> Y-Ub + X, where both X-Ub and Y-Ub are covalent linkages. [GOC:BioGRID, GOC:jh2, PMID:9635407]	K08332//VAC8`vacuolar protein 8	-	-	PSR96677.1//U-box domain-containing protein`[Actinidia chinensis var. chinensis]	PF04564.18//U-box`U-box domain	-	tr|A0A2R6PUH6|A0A2R6PUH6_ACTCC//RING-type E3 ubiquitin transferase {ECO:0000256|ARBA:ARBA00012483} EC=2.3.2.27 {ECO:0000256|ARBA:ARBA00012483} OS=Actinidia chinensis var. chinensis (Chinese soft-hair kiwi) ORFNames=CEY00_Acc26729 {ECO:0000313|EMBL:PSR96677.1} PE=4
Ach27g02130DH	A	C	3270.32245566594	202.408444052616	1736.36544985928	4.0133182506814	0.133641663028627	30.0304423016773	3.93144573655808e-198	1.11100064353107e-195	Up	-	GO:0006979//response to oxidative stress`biological_process`Any process that results in a change in state or activity of a cell or an organism (in terms of movement, secretion, enzyme production, gene expression, etc.) as a result of oxidative stress, a state often resulting from exposure to high levels of reactive oxygen species, e.g. superoxide anions, hydrogen peroxide (H2O2), and hydroxyl rad…	K20893//PARVUS, GLZ1, GATL1`probable galacturonosyltransferase-like 1 [EC:2.4.1.-]	-	-	PSR87619.1//Galacturonosyltransferase-like`[Actinidia chinensis var. chinensis]	PF01501.23//Glyco_transf_8`Glycosyl transferase family 8	-	tr|A0A2R6P9D1|A0A2R6P9D1_ACTCC//Hexosyltransferase {ECO:0000256|RuleBase:RU362027} EC=2.4.1.- {ECO:0000256|RuleBase:RU362027} OS=Actinidia chinensis var. chinensis (Chinese soft-hair kiwi) ORFNames=CEY00_Acc30666 {ECO:0000313|EMBL:PSR87619.1} PE=3
Ach02g00640DH	A	C	140.115440470346	8.66985588387962	74.3926481771128	4.01256518960048	0.350857202910104	11.4364623451341	2.74866261468664e-30	4.25042740825505e-29	Up	-	GO:0005509//calcium ion binding`molecular_function`Binding to a calcium ion (Ca2+). [GOC:ai]	K13448//CML`calcium-binding protein CML	ko04626//Plant-pathogen interaction`Organismal Systems`Environmental adaptation	-	PSS35290.1//Calcium-binding protein`[Actinidia chinensis var. chinensis];GFY83164.1//calcium-binding EF-hand family protein`[Actinidia rufa]	PF13499.9//EF-hand_7`EF-hand domain pair;PF13833.9//EF-hand_8`EF-hand domain pair;PF00036.35//EF-hand_1`EF hand	-	tr|A0A2R6RZ49|A0A2R6RZ49_ACTCC//Calcium-binding protein {ECO:0000313|EMBL:PSS35290.1} OS=Actinidia chinensis var. chinensis (Chinese soft-hair kiwi) ORFNames=CEY00_Acc02491 {ECO:0000313|EMBL:PSS35290.1} PE=4;tr|A0A7J0E9J8|A0A7J0E9J8_9ERIC//Calcium-binding EF-hand family protein {ECO:0000313|EMBL:GFY83164.1} OS=Actinidia rufa ORFNames=Acr_02g0014040 {ECO:0000313|EMBL:GFY83164.1} PE=4
Ach03g20530DH	A	C	839.929648743462	52.0311423842139	445.980395563838	4.01209537430858	0.221183040561476	18.139254095268	1.56135820251724e-73	6.49706918057173e-72	Up	-	GO:0016021//integral component of membrane`cellular_component`The component of a membrane consisting of the gene products and protein complexes having at least some part of their peptide sequence embedded in the hydrophobic region of the membrane. [GOC:dos, GOC:go_curators]	-	-	-	PSS32357.1//Late embryogenesis abundant protein`[Actinidia chinensis var. chinensis]	PF03168.16//LEA_2`Late embryogenesis abundant protein	-	tr|A0A2R6RQS8|A0A2R6RQS8_ACTCC//Late embryogenesis abundant protein {ECO:0000313|EMBL:PSS32357.1} OS=Actinidia chinensis var. chinensis (Chinese soft-hair kiwi) ORFNames=CEY00_Acc02656 {ECO:0000313|EMBL:PSS32357.1} PE=4
[truncated: 5,490 more rows]

## Sheet: Table. S4
Table. S4. DEGs in roots 24 h post Cd2+ treatment
GeneID	treatment	control	baseMeanTreatment	baseMeanControl	baseMean	log2FoldChange	lfcSE	stat	pvalue	padj	diffType	gene_name	go	kegg	pathway	cog	nr	pfam	tf	uniprot
[truncated: 10,961 more rows]

## Sheet: Table. S5
Table. S5. DEGs of transcription factors in roots 2 h post Cd2+ treatment
GeneID	treatment	control	baseMeanTreatment	baseMeanControl	baseMean	log2FoldChange	lfcSE	stat	pvalue	padj	diffType	gene_name	tf
Ach03g16410DH	A	C	11613.6691488609	198.242884577194	5905.95601671905	5.87226299866445	0.134716140521693	43.5898992943527	0	0	Up	-	WRKY//http://planttfdb.gao-lab.org/family.php?fam=WRKY
[truncated: 497 more rows]

## Sheet: Table. S6
Table. S6. DEGs of transcription factors in roots 24 h post Cd2+ treatment
[truncated: 739 more rows]

[truncated: 12 more sheets: Table. S7, Table. S8, Table. S9, Table. S10, Table. S11, Table. S12, Table. S13, Table. S14, Table. S15, Table. S16, Table. S17, Table. S18]
